# Supplementary material for: A NAMs-based framework for screening the endocrine-disrupting potential of plastic additives using cross-species molecular docking and Caenorhabditis elegans
Source: Front Toxicol. 2026 Jun 9;8:1751726. doi: 10.3389/ftox.2026.1751726 (PMC13286444; doi:10.3389/ftox.2026.1751726)
Supplement: Supplementary file 2 [file DataSheet1.xlsx]

## Sheet: SM
Supplementary Materials
An Integrated NAMs Framework Integrating Cross-Species ER/AR Molecular Docking with Functional Genetic Validation in Caenorhabditis elegans for Prioritizing Plastic Additives
Chaein Chong, Donghyeon Kim, Keon Kang, Jinhee Choi*
School of Environmental Engineering, University of Seoul, 163 Seoulsiripdae-ro, Dongdaemun-gu, Seoul 02504, Republic of Korea
* Corresponding author
Tel: 82-2-6490-2869
Fax: 82-2-6490-2859
E-mail: Jinhee Choi, jinhchoi@uos.ac.kr
Table S1. List of chemicals screened for molecular docking, including functional roles, polymer applications, typical concentrations, and docking eligibility.
Table S2. Grid Box Information and Nuclear Receptor PDB IDs for Molecular Docking Analysis.
Table S3. Structural quality assessment of AlphaFold-predicted C. elegans receptor models (NHR-14 and NHR-69).
Table S4. Molecular docking results for reference chemicals.
Table S5. Summary of molecular docking results for plastic additives against human estrogen and androgen receptors and C. elegans nuclear receptors (NHR-14 and NHR-69).
Table S6. Summary of Molecular Docking Results by Plastic Additive Functional Category
Table S7. Regulatory status of plastic additives in EU, US, Korea, and Japan
Table S8. Detailed literature evidence of endocrine-related activities for selected chemicals identified in docking analysis.

## Sheet: TS1
Table S1. List of chemicals screened for molecular docking, including functional roles, polymer applications, typical concentrations, and docking eligibility.
Abbreviation: ABS: acrylonitrile butadiene styrene; PA: polyamide; PC: polycarbonate; PET: polyethylene terephthalate; PMMA: polymethyl methacrylate; Polyolefin-I: polyethylene group; Polyolefin-II: polypropylene; EPS: (expanded) polystyrene; PUR: polyurethane; PVC (rigid): polyvinylchloride (without plasticizers); PVC (soft): polyvinylchloride (with plasticizers); PP: polypropylene.
#N/A: No data
Type of function	EC number	CAS number	Substance name	Other function in plastic	Polymer type	Typical concentration (%)	Docking eligibility / exclusion rationale
Plasticizers	201-067-0	77-90-7	Tributyl-O-Acetyl citrate		PUR; PVC (soft)	10.0 - 35.0	Included for docking
	201-070-7	77-93-0	Triethyl citrate		PUR; PVC (soft)	10.0 - 35.0	Included for docking
	201-071-2	77-94-1	Tributyl citrate		PUR; PVC (soft)	10.0 - 35.0	Included for docking
	201-557-4	84-74-2	Dibutyl phthalate		PUR; PVC (soft)	10.0 - 35.0	Included for docking
	201-877-4	89-04-3	Trioctyl benzene-1,2,4-tricarboxylate		#N/A	#N/A	Included for docking
	202-319-2	94-28-0	2,2'-ethylenedioxydiethyl bis(2-ethylhexanoate)		PVC (soft)	#N/A	Included for docking
	203-051-9	102-76-1	Triacetin		PVC (soft)	10	Included for docking
	203-090-1	103-23-1	Bis(2-ethylhexyl) adipate		PUR; PVC (soft)	10.0 - 35.0	Included for docking
	203-350-4	105-99-7	Dibutyl adipate		PUR; PVC (soft)	10.0 - 35.0	Included for docking
	203-431-4	106-79-6	Dimethyl sebacate		PUR; PVC (soft)	10.0 - 35.0	Included for docking
	203-672-5	109-43-3	Dibutyl sebacate		PUR; PVC (soft)	10.0 - 35.0	Included for docking
	203-757-7	110-33-8	Dihexyl adipate		PUR; PVC (soft)	10.0 - 35.0	Included for docking
	204-112-2	115-86-6	Triphenyl phosphate	flame retardant	ABS	2	Included for docking
	204-211-0	117-81-7	Di-2-ethylhexyl phthalate		PUR; PVC (soft); ABS; (E)PS	2.0 - 35.0	Included for docking
	204-407-6	120-55-8	Oxydiethylene dibenzoate		PVC (soft)	#N/A	Included for docking
	204-558-8	122-62-3	Decanedioic acid, 1,10-bis (2-ethylhexyl) ester		PUR; PVC (soft)	10.0 - 35.0	Included for docking
	205-016-3	131-17-9	Di-allyl phthalate		PUR; PVC (soft)	10.0 - 35.0	Included for docking
	205-465-5	141-17-3	bis(2-(2-butoxyethoxy)ethyl) adipate		#N/A	#N/A	Included for docking
	217-803-9	1962-75-0	Di-n-butyl terephthalate		PUR; PVC (soft)	10.0 - 35.0	Included for docking
	222-020-0	3319-31-1	Tris(2-ethylhexyl) benzene-1,2,4-tricarboxylate		PVC (soft)	35	Included for docking
	222-823-6	3622-84-2	N-butylbenzenesulphonamide; N-butylbenzenesulfonamide		PUR; PA	10.0 - 15.0	Included for docking
	224-081-9	4196-89-8	1,3-Propanediol, 2,2-dimethyl-, 1,3-dibenzoate		PUR; PVC (soft)	10.0 - 35.0	Included for docking
	229-176-9	6422-86-2	Bis(2-ethylhexyl) terephthalate		#N/A	#N/A	Included for docking
	232-391-0	8013-07-8	Soybean oil, epoxidized		#N/A	#N/A	Excluded - Structure retrieval failure
	232-401-3	8016-11-3	Linseed oil, epoxidized		PUR; PVC (soft)	10.0 - 35.0	Excluded - Structure retrieval failure
	237-067-2	13598-37-3	Zinc bis(dihydrogen phosphate)		#N/A	#N/A	Excluded - Metal atoms present
	239-937-7	15834-04-5	2,2-bis[[(1-oxopentyl)oxy]methyl]propane-1,3-diyl divalerate		PUR; PVC (soft)	10.0 - 35.0	Included for docking
	241-029-0	16958-92-2	Bis(tridecyl) adipate		PUR; PVC (soft)	10.0 - 35.0	Included for docking
	246-771-9	25265-77-4	Isobutyric acid, monoester with 2,2,4-trimethylpentane-1,3-diol		PVC (soft)	#N/A	Included for docking
	247-660-8	26401-35-4	Diisotridecyl adipate		PUR; PVC (soft)	10.0 - 35.0	Included for docking
	248-258-5	27138-31-4	Oxydipropyl dibenzoate		#N/A	#N/A	Included for docking
	248-368-3	27253-26-5	Di-isotridecyl phthalate		PUR; PVC (soft)	10.0 - 35.0	Included for docking
	249-044-4	28472-97-1	Di-isodecyl azelate		PVC (soft)	#N/A	Included for docking
	249-047-0	28473-19-0	Decanedioic acid, 1,10-diisodecyl ester		PVC (soft)	#N/A	Included for docking
	249-079-5	28553-12-0;68515-48-0	Diisononylphthalate		PUR; PVC (soft)	10.0 - 35.0	Included for docking
	249-828-6	29761-21-5	Isodecyl diphenyl phosphate		PUR	10	Included for docking
	251-646-7	33703-08-1	Diisononyladipate		PUR; PVC (soft)	10.0 - 35.0	Included for docking
	258-469-4	53306-54-0	Bis(2-propylheptyl) phthalate		PUR; PVC (soft)	10.0 - 35.0	Included for docking
	266-944-2	67701-26-2	Glycerides, C12-18		#N/A	#N/A	Included for docking
	266-945-8	67701-27-3	Glycerides, C14-18		#N/A	#N/A	Included for docking
	271-089-3	68515-47-9	1,2-Benzenedicarboxylic acid, di-C11-14-branched alkyl esters, C13-rich		PUR; PVC (soft)	10.0 - 35.0	Included for docking
	271-090-9	68515-48-0	Di-C8-10-Branched alkyl esters, C9-rich		PUR; PVC (soft)	10.0 - 35.0	Included for docking
	271-091-4	68515-49-1	Di-C9-11-Branched alkyl esters, C10-rich; Di-isodecyl phthalate		PUR; PVC (soft)	10.0 - 35.0	Included for docking
	286-075-2	85186-89-6	Fatty acids, C8-18 and C18-unsatd., esters with trimethylolpropane		#N/A	#N/A	Excluded - Structure retrieval failure
	287-401-6	85507-79-5	Diundecylphthalate, branched and linear		#N/A	#N/A	Included for docking
	290-580-3	90193-76-3	1,2-Benzenedicarboxylic acid, di-C16-18-alkyl esters		PUR; PVC (soft)	10.0 - 35.0	Excluded - Structure retrieval failure
	290-754-9	90218-76-1	1,2,4-Benzenetricarboxylic acid, mixed decyl and octyl triesters		#N/A	#N/A	Excluded - Structure retrieval failure
	293-170-2	91052-13-0	Glycerides, C8-18 and C18-unsatd. mono- and di-, acetates		#N/A	#N/A	Excluded - Structure retrieval failure
	304-780-6	94279-36-4	1,2,4-Benzenetricarboxylic acid, tri-C9-11-alkyl esters		PUR; PVC (soft)	10.0 - 35.0	Excluded - Structure retrieval failure
	306-082-7	95912-86-0	Fatty acids, C8-10, C12-18-alkyl esters		#N/A	#N/A	Excluded - Structure retrieval failure
	306-083-2	95912-87-1	Fatty acids, C16-18, C12-18-alkyl esters		ABS; PC	0.5	Included for docking
	413-890-4	82469-79-2	1,2,3-trihexyl 2-(butanoyloxy)propane-1,2,3-tricarboxylate		#N/A	#N/A	Included for docking
	431-890-2	166412-78-8	1,2-Cyclohexanedicarboxylic acid, diisononyl ester, reaction products of hydrogenation of di-isononylphthalates (n-butenes based); Di-isononyl cyclohexanoate		PUR; PVC (soft)	10.0 - 35.0	Included for docking
	447-010-5	670241-72-2	Nonylbenzoate, branched and linear		PUR; PVC (soft)	10.0 - 35.0	Included for docking
	500-204-4	68334-05-4	Fatty acids, C18-unsatd., dimers, 2-ethylhexyl esters		#N/A	#N/A	Excluded - Structure retrieval failure
	601-141-6	111937-03-2	Isononanoic acid, C16-18 (even numbered)-alkyl esters		#N/A	#N/A	Included for docking
	700-073-5		Isosorbide Diesters		PVC (soft)	30	Excluded - Structure retrieval failure
	701-257-8		C14-17 alkanes, sec-mono- and disulfonic acids, phenyl esters		#N/A	#N/A	Excluded - Unknown or variable composition substance
	905-983-8		Reaction mass of benzyl 2-ethylhexyl adipate, bis (2-ethylhexyl) adipate, dibenzyl adipate		PUR; PVC (soft)	10.0 - 35.0	Excluded - Mixture/Reaction mass
	907-434-8		Reaction mass of: 2-[2-(benzoyloxy)ethoxy]ethyl benzoate, 1-[2-(benzoyloxy)propoxy]propan-2-yl benzoate and 2-[2-[2-(benzoyloxy)ethoxy]ethoxy]ethyl benzoate		PVC (soft)	#N/A	Excluded - Mixture/Reaction mass
	907-437-4		Reaction mass of: 1-[2-(benzoyloxy)propoxy]propan-2-yl benzoate and 2-[2-(benzoyloxy)ethoxy]ethyl benzoate.		PVC (soft)	#N/A	Excluded - Mixture/Reaction mass
	931-251-2		bis(decyl and/or dodecyl) benzene-1,2-dicarboxylate		PUR; PVC (soft)	10.0 - 35.0	Excluded - Unknown or variable composition substance
	931-299-4		Amides, C16-C18 (even) , N,N'-ethylenebis		Polyolefin-I; Polyolefin-II; PVC (soft); PA; (E)PS	1	Excluded - Structure retrieval failure
	939-588-7		Dodecanoic acid, ester with 1,2,3-propanetriol, acetylated		PUR; PVC (soft)	10.0 - 35.0	Excluded - Structure retrieval failure
	941-303-6		Esterification products of 1,3-dioxo-2-benzofuran-5-carboxylic acid with nonan-1-ol		PVC (soft)	#N/A	Excluded - Structure retrieval failure
Flame retardants	201-114-5	78-40-0	Triethyl phosphate		PUR	10	Included for docking
	201-236-9	79-94-7	2,2',6,6'-tetrabromo-4,4'-isopropylidenediphenol		Polyolefin-I; Polyolefin-II; ABS	5.0 - 10.0	Included for docking
	203-615-4	108-78-1	Melamine		PUR	25	Included for docking
	203-618-0	108-80-5	Cyanuric acid		Polyolefin-I; Polyolefin-II	#N/A	Included for docking
	214-604-9	1163-19-5	Bis(pentabromophenyl) ether		#N/A	#N/A	Included for docking
	215-100-1	1302-42-7	Aluminium sodium dioxide		#N/A	#N/A	Excluded - Metal atoms present
	215-137-3	1305-62-0	Calcium dihydroxide		#N/A	#N/A	Excluded - Metal atoms present
	215-170-3	1309-42-8	Magnesium hydroxide		Polyolefin-I; Polyolefin-II; ABS	4.0 - 8.0	Included for docking
	215-175-0	1309-64-4	Diantimony trioxide		Polyolefin-I; Polyolefin-II; PVC (soft); ABS; PA	8	Excluded - Metal atoms present
	215-284-3	1318-23-6	Boehmite (Al(OH)O)		PA	5	Excluded - Metal atoms present
	221-967-7	3296-90-0	2,2-bis(bromomethyl)propane-1,3-diol		#N/A	#N/A	Included for docking
	231-764-5	7722-76-1	Ammonium dihydrogenorthophosphate		#N/A	#N/A	Included for docking
	232-190-8	7789-79-9	Calcium phosphinate		Polyolefin-I	1	Excluded - Metal atoms present
	235-487-0	12251-53-5	Aluminium sodium tetrahydroxide		#N/A	#N/A	Included for docking
	235-804-2	12767-90-7	Hexaboron dizinc undecaoxide		Polyolefin-I; Polyolefin-II; PA	0.3 - 0.4	Excluded - Metal atoms present
	236-337-7	13308-51-5	Boron orthophosphate		#N/A	#N/A	Excluded - Metal atoms present
	236-948-9	13560-89-9	Dechlorane plus = 1,2,3,4,7,8,9,10,13,13,14,14-dodecachloro-1,4,4a,5,6,6a,7,10,10a,11,12,12a-dodecahydro-1,4,7,10-dimethanodibenzo[a,e]cyclooctene		Polyolefin-I	3	Included for docking
	237-159-2	13674-87-8	Tris[2-chloro-1-(chloromethyl)ethyl] phosphate		#N/A	#N/A	Included for docking
	242-555-3	18755-43-6	Dimethyl propylphosphonate		PUR	15	Included for docking
	244-492-7	21645-51-2	Aluminium hydroxide	pigment	Polyolefin-I; PUR; PA	0.25 - 50.0	Included for docking
	244-617-5	21850-44-2	1,1'-(isopropylidene)bis[3,5-dibromo-4-(2,3-dibromopropoxy)benzene]		#N/A	#N/A	Included for docking
	247-148-4	25637-99-4	Hexabromocyclododecane		#N/A	#N/A	Included for docking
	251-118-6	32588-76-4	N,N'-ethylenebis(3,4,5,6-tetrabromophthalimide)		#N/A	#N/A	Included for docking
	252-813-7	35948-25-5	6H-dibenz[c,e][1,2]oxaphosphorin 6-oxide		#N/A	#N/A	Included for docking
	253-575-7	37640-57-6	1,3,5-triazine-2,4,6(1H,3H,5H)-trione, compound with 1,3,5-triazine-2,4,6-triamine (1:1)		PUR; PA	5.0 - 30.0	Included for docking
	253-760-2	38051-10-4	2,2-bis(chloromethyl)trimethylene bis(bis(2-chloroethyl)phosphate)		PUR	12	Included for docking
	255-449-7	41583-09-9	1,3,5-triazine-2,4,6-triamine phosphate		#N/A	#N/A	Excluded - Metal atoms present
	261-235-4	58398-71-3	Calcium magnesium dihydroxide oxide	pigment	#N/A	#N/A	Excluded - Metal atoms present
	264-150-0	63449-39-8	Paraffin waxes and Hydrocarbon waxes, chloro	plasticiser	PUR; PVC (soft)	#N/A	Included for docking
	269-789-9	68333-79-9	Polyphosphoric acids, ammonium salts		Polyolefin-I	30	Excluded - Polymer structure
	273-066-3	68937-41-7	Phenol, isopropylated, phosphate (3:1)	plasticiser	PUR; PVC (soft)	15.0 - 35.0	Included for docking
	284-366-9	84852-53-9	1,1'-(ethane-1,2-diyl)bis[pentabromobenzene]		PUR; PVC (soft)	15.0 - 35.0	Included for docking
	287-477-0	85535-85-9	Alkanes, C14-17, chloro	plasticiser	PUR; PVC (soft)	15	Included for docking
	306-832-3	97416-84-7	1,1'-(isopropylidene)bis[3,5-dibromo-4-(2,3-dibromo-2-methylpropoxy)benzene]		PUR; PVC (soft)	15	Included for docking
	411-200-6	14657-64-8	3-(hydroxyphenylphosphinyl)propanoic acid		ABS; PET; PC	#N/A	Included for docking
	426-040-2	25713-60-4	2,4,6-tris(2,4,6-tribromophenoxy)-1,3,5-triazine		#N/A	#N/A	Included for docking
	479-310-7		Fyroflex SOL-DP		#N/A	#N/A	Excluded - Proprietary compound
	700-990-0		Reaction mass of p-t-butylphenyldiphenyl phosphate and bis(p-t-butylphenyl)phenyl phosphate and triphenyl phosphate		#N/A	#N/A	Excluded - Mixture/Reaction mass
	911-815-4		Reaction mass of tris(2-chloropropyl) phosphate and tris(2-chloro-1-methylethyl) phosphate and Phosphoric acid, bis(2-chloro-1-methylethyl) 2-chloropropyl ester and Phosphoric acid, 2-chloro-1-methylethyl bis(2-chloropropyl) ester	plasticiser	PUR; PVC (soft)	15	Excluded - Mixture/Reaction mass
Light stabilizers	203-585-2	108-46-3	Resorcinol	other stabiliser; flame retardant			Included for docking
	217-421-2	1843-05-6	Octabenzone	other stabiliser	Polyolefin-I; PUR; Polyolefin-II; PVC (soft); ABS; PVC (rigid); PMMA; PC; (E)PS	0.2 - 5.0	Included for docking
	219-470-5	2440-22-4	2-(2H-benzotriazol-2-yl)-p-cresol	Other stabiliser	Polyolefin-I; Polyolefin-II; PVC (soft); ABS; PVC (rigid); PMMA; (E)PS	0.0015 - 0.5	Included for docking
	221-573-5	3147-75-9	2-(2H-benzotriazol-2-yl)-4-(1,1,3,3-tetramethylbutyl)phenol	other stabiliser	PC	0.3	Included for docking
	223-445-4	3896-11-5	Bumetrizole		Polyolefin-I; PUR; Polyolefin-II; PVC (soft); ABS; PVC (rigid); PC; (E)PS	0.3 - 1.0	Included for docking
	245-950-9	23949-66-8	N-(2-ethoxyphenyl)-N'-(2-ethylphenyl)oxamide	other stabiliser	PVC (soft); ABS; PVC (rigid); PA; PC; (E)PS	0.7	Included for docking
	247-384-8	25973-55-1	2-(2H-benzotriazol-2-yl)-4,6-ditertpentylphenol				Included for docking
	264-513-3	63843-89-0	Bis(1,2,2,6,6-pentamethyl-4-piperidyl) [[3,5-bis(1,1-dimethylethyl)-4-hydroxyphenyl]methyl]butylmalonate		PMMA	1	Excluded - 3D conformer generation failed
	267-342-2	67845-93-6	3,5-di-tert-butyl-4-hydroxybenzoic acid, hexadecyl ester		Polyolefin-I; Polyolefin-II	0.2	Included for docking
	274-570-6	70321-86-7	2-(2H-benzotriazol-2-yl)-4,6-bis(1-methyl-1-phenylethyl)phenol	other stabiliser	Polyolefin-I; PUR; Polyolefin-II; PVC (soft); ABS; PVC (rigid); PET; PMMA; PA; PC; (E)PS	0.2 - 5.0	Included for docking
	403-800-1	103597-45-1	2,2'-methylenebis(6-(2H-benzotriazol-2-yl)-4-(1,1,3,3-tetramethylbutyl)phenol)	other stabiliser	PMMA; PC	0.2 - 6.0	Included for docking
	406-750-9	129757-67-1	A mixture of: bis(2,2,6,6-tetramethyl-1-octyloxypiperidin-4-yl)-1,10-decanedioate; 1,8-bis[(2,2,6,6-tetramethyl-4-((2,2,6,6-tetramethyl-1-octyloxypiperidin-4-yl)-decan-1,10-dioyl)piperidin-1-yl)oxy]octane	other stabiliser	PVC (soft); PVC (rigid); PMMA	0.2 - 0.5	Excluded - Structure retrieval failure
	411-380-6	147315-50-2	2-(4,6-diphenyl-1,3,5-triazin-2-yl)-5-((hexyl)oxy)phenol	other stabiliser; antioxidant	PVC (soft); PVC (rigid); PET; PMMA; PC	6	Included for docking
	413-610-0	124172-53-8	N,N'-1,6-hexanediylbis(N-(2,2,6,6-tetramethyl-piperidin-4-yl)formamide		Polyolefin-I; Polyolefin-II; ABS; PMMA; PA; (E)PS	0.5 - 0.8	Included for docking
	415-430-8	86403-32-9	A mixture of: 2,2,6,6-tetramethylpiperidin-4-yl-hexadecanoate; 2,2,6,6-tetramethylpiperidin-4-yl-octadecanoate	other stabiliser			Excluded - Structure retrieval failure
	915-687-0	1065336-91-5	Reaction mass of Bis(1,2,2,6,6-pentamethyl-4-piperidyl) sebacate and Methyl 1,2,2,6,6-pentamethyl-4-piperidyl sebacate	heat stabiliser	PUR; ABS; PMMA; (E)PS	0.2 - 0.5	Excluded - Structure retrieval failure
Heat stabilizers	201-039-8	77-58-7	Dibutyltin dilaurate		Polyolefin-I; PVC (soft); PVC (rigid)	3	Excluded - Metal atoms present
	201-074-9	77-99-6	Propylidynetrimethanol		#N/A	#N/A	Included for docking
	202-908-4	101-02-0	Triphenyl phosphite	other stabiliser	PVC (soft); PVC (rigid)	3	Included for docking
	204-794-1	126-58-9	2,2,2',2'-tetrakis(hydroxymethyl)-3,3'-oxydipropan-1-ol	other stabiliser	#N/A	#N/A	Included for docking
	219-518-5	2452-01-9	Zinc dilaurate	other stabiliser	PVC (soft); PVC (rigid)	2	Excluded - Metal atoms present
	235-067-7	12065-90-6	Pentalead tetraoxide sulphate		PVC (soft); PVC (rigid)	2	Excluded - Metal atoms present
	235-380-9	12202-17-4	Tetralead trioxide sulphate		PVC (soft); PVC (rigid)	2	Excluded - Metal atoms present
	235-702-8	12578-12-0	Dioxobis(stearato)trilead		PVC (soft); PVC (rigid)	2	Excluded - Metal atoms present
	239-581-2	15535-79-2	2,2-dioctyl-1,3,2-oxathiastannolan-5-one		PVC (soft); PVC (rigid)	2	Excluded - Metal atoms present
	239-594-3	15546-11-9	Methyl (Z,Z)-8,8-dibutyl-3,6,10-trioxo-2,7,9-trioxa-8-stannatrideca-4,11-dien-13-oate		PVC (soft); PVC (rigid)	2	Excluded - Metal atoms present
	239-622-4	15571-58-1	2-ethylhexyl 10-ethyl-4,4-dioctyl-7-oxo-8-oxa-3,5-dithia-4-stannatetradecanoate		PVC (soft); PVC (rigid)	2	Excluded - Metal atoms present
	239-716-5	15647-08-2	2-ethylhexyl diphenyl phosphite		PVC (soft); PVC (rigid)	2	Included for docking
	246-998-3	25448-25-3	Triisodecyl phosphite		PVC (soft); PVC (rigid)	2	Included for docking
	247-098-3	25550-98-5	Diisodecyl phenyl phosphite		PVC (soft); PVC (rigid)	3	Included for docking
	247-777-4	26544-23-0	Isodecyl diphenyl phosphite		PVC (soft); PVC (rigid)	3	Included for docking
	248-227-6	27107-89-7	2-ethylhexyl 10-ethyl-4-[[2-[(2-ethylhexyl)oxy]-2-oxoethyl]thio]-4-octyl-7-oxo-8-oxa-3,5-dithia-4-stannatetradecanoate		PVC (soft); PVC (rigid)	2	Excluded - Metal atoms present
	251-073-2	32509-66-3	Ethylene bis[3,3-bis(3-tert-butyl-4-hydroxyphenyl)butyrate]		#N/A	#N/A	Included for docking
	252-669-5	35674-68-1	Zinc bis[12-hydroxyoctadecanoate]		PVC (soft); PVC (rigid)	2	Excluded - Metal atoms present
	260-828-5	57583-34-3	2-ethylhexyl 10-ethyl-4-[[2-[(2-ethylhexyl)oxy]-2-oxoethyl]thio]-4-methyl-7-oxo-8-oxa-3,5-dithia-4-stannatetradecanoate		PVC (soft); PVC (rigid)	2	Excluded - Metal atoms present
	260-829-0	57583-35-4	2-ethylhexyl 10-ethyl-4,4-dimethyl-7-oxo-8-oxa-3,5-dithia-4-stannatetradecanoate		PVC (soft); PVC (rigid)	4	Excluded - Metal atoms present
	263-467-1	62229-08-7	Sulfurous acid, lead salt, dibasic		PVC (soft); PVC (rigid)	2	Excluded - Metal atoms present
	268-500-3	68109-88-6	Ethyl 9,9-dioctyl-4,7,11-trioxo-3,8,10-trioxa-9-stannatetradeca-5,12-dien-14-oate		PVC (soft); PVC (rigid)	2	Excluded - Metal atoms present
	278-758-9	77745-66-5	Triisotridecyl phosphite		PVC (soft); PVC (rigid)	2	Excluded - 3D conformer generation failed
	292-966-7	91031-62-8	Fatty acids, C16-18, lead salts		PVC (soft); PVC (rigid)	2	Excluded - Metal atoms present
	293-049-4	91051-01-3	Fatty acids, C16-18, zinc salts		PVC (soft); PVC (rigid)	2	Excluded - Metal atoms present
	401-990-0	106990-43-6	N,N',N'',N'''-tetrakis(4,6-bis(butyl-(N-methyl-2,2,6,6-tetramethylpiperidin-4-yl)amino)triazin-2-yl)-4,7-diazadecane-1,10-diamine	other stabiliser	Polyolefin-I; PUR; Polyolefin-II	1.5	Included for docking
	500-311-6	120498-03-5	N-butyl-2,2,6,6-tetramethylpiperidin-4-amine, oligomeric reaction products with N,N'-bis(3-aminopropyl)ethylenediamine and 2,4,6-trichloro-1,3,5-triazine	other stabiliser	#N/A	#N/A	Excluded - Structure retrieval failure
Other stabilizers	203-049-8	102-71-6	2,2',2''-nitrilotriethanol	pigment	#N/A	#N/A	Included for docking
	203-755-6	110-30-5	N,N'-ethylenedi(stearamide)		Polyolefin-I; Polyolefin-II; ABS; (E)PS	0.3 - 0.5	Included for docking
	203-820-9	110-97-4	1,1'-iminodipropan-2-ol		#N/A	#N/A	Included for docking
	204-398-9	120-46-7	1,3-diphenylpropane-1,3-dione		PVC (soft); PVC (rigid); PET	#N/A	Included for docking
	206-059-0	298-14-6	Potassium hydrogencarbonate		#N/A	#N/A	Excluded - Metal atoms present
	208-915-9	546-93-0	Magnesium carbonate		Polyolefin-I; PA	1	Excluded - Metal atoms present
	215-138-9	1305-78-8	F		Polyolefin-I; PUR; Polyolefin-II; PVC (rigid)	1	Excluded - Metal atoms present
	231-659-4	7681-11-0	Potassium iodide		#N/A	#N/A	Excluded - Metal atoms present
	231-674-6	7681-65-4	Copper iodide		PA	0.5	Included for docking
	234-319-3	11097-59-9	[carbonato(2-)]hexadecahydroxybis(aluminium)hexamagnesium		Polyolefin-I; PUR; Polyolefin-II; ABS; PA; PC	0.5	Excluded - Metal atoms present
	243-001-3	19372-44-2	Bis(pentane-2,4-dionato)calcium		#N/A	#N/A	Excluded - Metal atoms present
	248-470-8	27458-93-1	Isooctadecan-1-ol		#N/A	#N/A	Included for docking
	253-149-0	36653-82-4	Hexadecan-1-ol		#N/A	#N/A	Included for docking
	258-207-9	52829-07-9	Bis(2,2,6,6-tetramethyl-4-piperidyl) sebacate		Polyolefin-I; Polyolefin-II; ABS; PMMA; PA; PC; (E)PS	0.2 - 1.0	Included for docking
	266-930-6	67701-06-8	Fatty acids, C14-18 and C16-18-unsatd.		Polyolefin-I; Polyolefin-II	1	Included for docking
	270-337-8	68425-17-2	Syrups, corn, hydrogenated		#N/A	#N/A	Included for docking
	271-867-2	68610-51-5	Phenol, 4-methyl-, reaction products with dicyclopentadiene and isobutylene		#N/A	#N/A	Included for docking
	285-547-5	85116-93-4	Fatty acids, C16-18, esters with pentaerythritol		#N/A	#N/A	Excluded - Structure retrieval failure
	305-962-8	95370-96-0	Fatty acids, C14-22, 2-ethylhexyl esters, epoxidized		#N/A	#N/A	Excluded - Structure retrieval failure
	800-029-6	1290049-56-7	Amines, N-(C16-18 (even numbered) and C18-unsatd. alkyl) trimethylenedi-, ethoxylated(NLP)		#N/A	#N/A	Excluded - Structure retrieval failure
	915-069-0		not available		#N/A	#N/A	Excluded - Structure not available
	915-316-2		Reaction mass of 1-phenyloctadecane-1,3-dione and phenylicosane-1,3-dione		#N/A	#N/A	Excluded - Mixture/Reaction mass
Antioxidants	201-618-5	85-60-9	6,6'-di-tert-butyl-4,4'-butylidenedi-m-cresol	other stabiliser	PVC (rigid); PA	0.5	Included for docking
	201-816-1	88-27-7	2,6-di-tert-butyl-α-dimethylamino-p-cresol		#N/A	#N/A	Included for docking
	202-525-2	96-69-5	6,6'-di-tert-butyl-4,4'-thiodi-m-cresol		Polyolefin-I	0.001	Included for docking
	204-279-1	118-82-1	2,2',6,6'-tetra-tert-butyl-4,4'-methylenediphenol		#N/A	#N/A	Included for docking
	204-327-1	119-47-1	6,6'-di-tert-butyl-2,2'-methylenedi-p-cresol		Polyolefin-I; ABS	0.5	Included for docking
	204-881-4	128-37-0	2,6-di-tert-butyl-p-cresol		#N/A	#N/A	Included for docking
	211-750-5	693-36-7	Dioctadecyl 3,3'-thiodipropionate		Polyolefin-I; Polyolefin-II; ABS; PET; PA	0.25 - 3.0	Included for docking
	216-971-0	1709-70-2	3,3',3'',5,5',5''-hexa-tert-butyl-α,α',α''-(mesitylene-2,4,6-triyl)tri-p-cresol	other stabiliser	Polyolefin-I; Polyolefin-II; PA	0.5 - 2.5	Included for docking
	217-420-7	1843-03-4	4,4',4''-(1-methylpropanyl-3-ylidene)tris[6-tert-butyl-m-cresol]		Polyolefin-I; Polyolefin-II; PVC (soft); ABS; PVC (rigid); (E)PS	0.5 - 1.0	Included for docking
	218-216-0	2082-79-3	Octadecyl 3-(3,5-di-tert-butyl-4-hydroxyphenyl)propionate		Polyolefin-I; Polyolefin-II; PVC (soft); ABS; PVC (rigid); PMMA; PC; (E)PS	0.002 - 0.4	Included for docking
	219-702-5	2500-88-1	Di-octadecyl-disulphide		Polyolefin-II	1	Included for docking
	223-276-6	3806-34-6	Di-stearyl-pentaerythrityl-di-phosphite		Polyolefin-I; Polyolefin-II	0.2	Included for docking
	229-722-6	6683-19-8	Pentaerythritol tetrakis(3-(3,5-di-tert-butyl-4-hydroxyphenyl)propionate)		Polyolefin-I; PUR; Polyolefin-II; PVC (soft); PVC (rigid); PET; PA; PC; (E)PS	0.002 - 0.5	Excluded - Structure retrieval failure
	239-816-9	15721-78-5	Bis(4-(1,1,3,3-tetramethylbutyl)phenyl)amine		#N/A	#N/A	Included for docking
	247-952-5	26741-53-7	3,9-bis(2,4-di-tert-butylphenoxy)-2,4,8,10-tetraoxa-3,9-diphosphaspiro[5.5]undecane	other stabiliser	Polyolefin-I; Polyolefin-II; ABS; PET; PA; PC; (E)PS	0.0015 - 1.0	Included for docking
	248-597-9	27676-62-6	1,3,5-tris(3,5-di-tert-butyl-4-hydroxybenzyl)-1,3,5-triazine-2,4,6(1H,3H,5H)-trione	other stabiliser	Polyolefin-I; Polyolefin-II; ABS	0.4 - 0.8	Included for docking
	250-709-6	31570-04-4	Tris(2,4-ditert-butylphenyl) phosphite	other stabiliser	Polyolefin-I; PUR; Polyolefin-II; ABS; PET; PMMA; PA; PC; (E)PS	0.004 - 0.5	Included for docking
	251-156-3	32687-78-8	2',3-bis[[3-[3,5-di-tert-butyl-4-hydroxyphenyl]propionyl]]propionohydrazide		Polyolefin-I; PUR; Polyolefin-II; PVC (soft); PA; PC	0.002 - 3.0	Included for docking
	253-039-2	36443-68-2	Ethylenebis(oxyethylene) bis[3-(5-tert-butyl-4-hydroxy-m-tolyl)propionate]		PUR; PVC (soft); ABS; PVC (rigid); PMMA; PA; (E)PS	0.005 - 3.0	Included for docking
	254-996-9	40601-76-1	1,3,5-Tis(4-tert-butyl-3-hydroxy-2,6-dimethylbenzyl)-1,3,5-triazine-2,4,6-(1H, 3H, 5H)- trione		PUR	#N/A	Included for docking
	262-872-0	61617-00-3	1,3-dihydro-4(or 5)-methyl-2H-benzimidazole-2-thione, zinc salt		#N/A	#N/A	Included for docking
	308-208-6	97925-95-6	Ethanol, 2,2'-iminobis-, N-(C13-15-branched and linear alkyl) derivs.	antistatic	PVC (soft)	#N/A	Excluded - Structure retrieval failure
	402-860-6	110553-27-0	2,4-bis(octylthiomethyl)-6-methylphenol		Polyolefin-I; Polyolefin-II; (E)PS	0.015 - 0.2	Included for docking
	406-040-9	125643-61-0	reaction mass of isomers of: C7-9-alkyl 3-(3,5-di-tert-butyl-4-hydroxyphenyl)propionate		PUR; PVC (soft)	#N/A	Included for docking
	432-130-2		Reaction products of phosphorous trichloride, with 1,1′-biphenyl and 2,4-bis(1,1- dimethylethyl)phenol	other stabiliser	Polyolefin-I; Polyolefin-II; PET; PMMA; PA; PC	0.1 - 0.25	Excluded - Mixture/Reaction mass
	500-051-3	26780-96-1	1,2-Dihydro-2,2,4-trimethylquinoline, oligomers	heat stabiliser	#N/A	#N/A	Included for docking
Nucleating agents	208-534-8	532-32-1	Sodium benzoate		Polyolefin-II	0.2	Included for docking
	273-761-1	69012-64-2	Fumes, silica	flame retardant	#N/A	#N/A	Excluded - Structure retrieval failure
	286-344-4	85209-91-2	2,2'-methylene bis-(4,6-di-tert.butylphenyl) sodium phosphate		Polyolefin-II	0.2	Excluded - Metal atoms present
	293-048-9	91051-00-2	Fatty acids, C8-10, zinc salts	other stabiliser	PVC (soft); PVC (rigid)	#N/A	Excluded - Metal atoms present
	413-110-2		(1R)-1-((4R,4aR,8aS)-2,6-bis(3,4-dimethylphenyl)tetrahydro-[1,3]dioxino[5,4-d][1,3]dioxin-4-yl)ethane-1,2-diol		#N/A	#N/A	Excluded - Structure retrieval failure
Antistatic	204-393-1	120-40-1	N,N-bis(2-hydroxyethyl)dodecanamide		#N/A	#N/A	Included for docking
	204-823-8	127-09-3	Sodium acetate	flame retardant; pigment	#N/A	#N/A	Excluded - Metal atoms present
	215-222-5	1314-13-2	Zinc oxide	UV/light stabiliser; flame retardant	Polyolefin-I; PUR; Polyolefin-II; PVC (soft); ABS; PVC (rigid); PET; PMMA; PA; PC; (E)PS	5	Excluded - Metal atoms present
	215-540-4	1330-43-4;1303-96-4;12179-04-3	Disodium tetraborate, anhydrous	flame retardant; other stabiliser	Polyolefin-I; Polyolefin-II; PVC (soft)	5	Excluded - Metal atoms present
	215-663-3	1338-39-2	Sorbitan laurate		#N/A	#N/A	Included for docking
	246-807-3	25307-17-9	2,2'-(octadec-9-enylimino)bisethanol		ABS; (E)PS	#N/A	Included for docking
	250-705-4	31566-31-1	Stearic acid, monoester with glycerol		Polyolefin-I; Polyolefin-II	1	Included for docking
	254-414-3	39322-78-6	Phosphoric acid, dodecyl ester, potassium salt		#N/A	#N/A	Included for docking
	276-014-8	71786-60-2	Ethanol, 2,2'-iminobis-, N-C12-18-alkyl derivs.		Polyolefin-I; Polyolefin-II; ABS; (E)PS	#N/A	Excluded - Structure retrieval failure
	291-445-1	90411-68-0	Hexanoic acid, 2-ethyl-, C16-18-alkyl esters	plasticiser; other stabiliser	#N/A	#N/A	Included for docking
	307-055-2	97489-15-1	Sulfonic acids, C14-17-sec-alkane, sodium salts		PVC (soft); (E)PS	#N/A	Excluded - Metal atoms present
	620-539-0	1218787-30-4	2,2'-(C16-18 (evennumbered) alkyl imino) diethanol	antioxidant	ABS; PET; PC	#N/A	Excluded - Structure retrieval failure
	620-540-6	1218787-32-6	2,2'-(C16-18 (evennumbered, C18 unsaturated) alkyl imino) diethanol		#N/A	#N/A	Excluded - Structure retrieval failure
	931-329-6		Amides, C8-18 (even numbered) and C18-unsatd., N, N-bis(hydroxyethyl)	other stabiliser	#N/A	#N/A	Excluded - Unknown or variable composition substance
	932-124-4		Calcium dihydroxide precipitated with carbon dioxide during sugar juice purification	flame retardant; pigment	#N/A	#N/A	Excluded - Metal atoms present
	936-414-1		Multi-Walled Carbon Nanotubes (MWCNT), synthetic graphite in tubular shape		PA	10	Excluded - Nanomaterial structure
Other functions	200-289-5	56-81-5	Glycerol	slip promoter	#N/A	#N/A	Included for docking
	200-312-9	57-10-3	Palmitic acid	mould release agent	Polyolefin-I; Polyolefin-II	1	Included for docking
	200-313-4	57-11-4	Stearic acid	plasticiser; lubricant	Polyolefin-I; Polyolefin-II	1	Included for docking
	204-009-2	112-84-5	(Z)-docos-13-enamide	slip promoter	Polyolefin-I; Polyolefin-II	0.1	Included for docking
	204-528-4	122-20-3	1,1',1''-nitrilotripropan-2-ol	#N/A	#N/A	#N/A	Included for docking
	204-650-8	123-77-3	Azodicarbonamide	blowing agent	Polyolefin-I; PVC (rigid)	0.1	Included for docking
	204-693-2	124-26-5	octadecanamide	slip promoter	Polyolefin-I; Polyolefin-II	0.2 - 3.0	Included for docking
	205-250-6	136-52-7	Cobalt bis(2-ethylhexanoate)	filler	PET	#N/A	Excluded - Metal atoms present
	205-582-1	143-07-7	Lauric acid	emulsifier	Polyolefin-I; Polyolefin-II	1	Included for docking
	209-097-6	555-43-1	Glycerol tristearate	processing agent	#N/A	#N/A	Excluded - Metal atoms present
	209-151-9	557-05-1	Zinc distearate	lubricant	PVC (soft); PVC (rigid); PET; PA	0.5 - 1.0	Excluded - Metal atoms present
	210-826-5	624-03-3	Ethane-1,2-diyl palmitate	lubricant	PVC (rigid)	#N/A	Included for docking
	215-183-4	1310-65-2	Lithium hydroxide	#N/A	#N/A	#N/A	Included for docking
	215-199-1	1312-76-1	Silicic acid, potassium salt	#N/A	#N/A	#N/A	Excluded - Metal atoms present
	215-235-6	1314-41-6	Orange lead	#N/A	#N/A	#N/A	Excluded - Metal atoms present
	215-664-9	1338-41-6	Sorbitan stearate	anti-fogging agent	#N/A	#N/A	Included for docking
	215-687-4	1344-09-8	Silicic acid, sodium salt	#N/A	#N/A	#N/A	Excluded - Metal atoms present
	222-981-6	3687-46-5	Decyl oleate	emollient	#N/A	#N/A	Included for docking
	229-912-9	6834-92-0	Disodium metasilicate	#N/A	#N/A	#N/A	Included for docking
	232-292-2	8001-78-3	Castor oil, hydrogenated	lubricant	PVC (rigid)	#N/A	Excluded - Structure retrieval failure
	233-226-5	10094-45-8	(Z)-N-octadecyldocos-13-enamide	slip promoter	PVC (soft)	5	Included for docking
	245-442-7	23128-74-7	N,N'-hexane-1,6-diylbis[3-(3,5-di-tert-butyl-4-hydroxyphenylpropionamide]	#N/A	PUR; PA	0.5	Included for docking
	247-568-8	26266-57-9	Sorbitan palmitate	#N/A	#N/A	#N/A	Included for docking
	247-891-4	26658-19-5	Sorbitan tristearate	emulsifier	Polyolefin-I	0.5	Excluded - Metal atoms present
	249-862-1	29806-73-3	2-ethylhexyl palmitate	emollient	#N/A	#N/A	Included for docking
	262-967-7	61788-32-7	Terphenyl, hydrogenated	#N/A	#N/A	#N/A	Included for docking
	266-928-5	67701-03-5	Fatty acids, C16-18	viscosity modifier	Polyolefin-I; Polyolefin-II; PVC (soft); ABS; PVC (rigid); PET; PMMA	1	Included for docking
	266-952-6	67701-33-1	Glycerides, C14-18 mono- and di-	#N/A	#N/A	#N/A	Excluded - Structure retrieval failure
	267-021-7	67762-52-1	Fatty acids, C5-9, hexaesters with dipentaerythritol	#N/A	#N/A	#N/A	Included for docking
	267-057-3	67784-87-6	Glycerides, palm-oil mono- and di-, hydrogenated	#N/A	#N/A	#N/A	Excluded - Structure retrieval failure
	273-282-8	68955-56-6	Amines, C36-alkylenedi-	#N/A	#N/A	#N/A	Excluded - 3D conformer generation failed
	275-093-6	70983-72-1	Fatty acids, C5-10, esters with dipentaerythritol	#N/A	#N/A	#N/A	Excluded - Structure retrieval failure
	276-719-0	72576-80-8	Isooctadecyl palmitate	#N/A	#N/A	#N/A	Included for docking
	284-863-0	84988-74-9	Fatty acids, C16-18 and C18-unsatd., Bu esters	#N/A	#N/A	#N/A	Excluded - Structure retrieval failure
	284-864-6	84988-75-0	Fatty acids, C14-18 and C16-18-unsatd., esters with propylene glycol	#N/A	#N/A	#N/A	Excluded - Structure retrieval failure
	284-868-8	84988-79-4	Fatty acids, C16-18 and C18-unsatd., iso-Bu esters	#N/A	#N/A	#N/A	Excluded - Structure retrieval failure
	285-206-0	85049-36-1	Fatty acids, C16-18 and C18-unsatd., Et esters	#N/A	#N/A	#N/A	Included for docking
	285-207-6	85049-37-2	Fatty acids, C16-18 and C18-unsatd., 2-ethylhexyl esters	#N/A	#N/A	#N/A	Included for docking
	285-541-2	85116-88-7	Fatty acids, C14-18 and C16-18-unsatd., isotridecyl esters	#N/A	#N/A	#N/A	Excluded - Structure retrieval failure
	286-072-6	85186-86-3	Fatty acids, C8-18 and C18-unsatd., esters with neopentyl glycol	#N/A	#N/A	#N/A	Excluded - Structure retrieval failure
	286-490-9	85251-77-0	Glycerides, C16-18 mono- and di-	lubricant	Polyolefin-I; Polyolefin-II; ABS; PVC (rigid); (E)PS	1	Included for docking
	287-039-9	85408-76-0	Fatty acids, C16-18, Bu esters	#N/A	#N/A	#N/A	Excluded - Structure retrieval failure
	287-487-5	85536-06-7	Glycerides, C8-18	#N/A	#N/A	#N/A	Excluded - Structure retrieval failure
	287-634-3	85566-24-1	Fatty acids, C14-18, C14-18-alkyl esters	#N/A	#N/A	#N/A	Excluded - Structure retrieval failure
	288-668-1	85865-69-6	Fatty acids, C16-18, iso-Bu esters	#N/A	#N/A	#N/A	Excluded - Structure retrieval failure
	292-771-7	90990-10-6	Fatty acids, C12-14	#N/A	#N/A	#N/A	Excluded - Structure retrieval failure
	292-932-1	91031-31-1	Fatty acids, C16-18, esters with ethylene glycol	lubricant	PVC (rigid)	#N/A	Included for docking
	292-951-5	91031-48-0	Fatty acids, C16-18, 2-ethylhexyl esters	mould release agent	#N/A	#N/A	Included for docking
	292-962-5	91031-58-2	Fatty acids, C16-18, iso-Pr esters	#N/A	#N/A	#N/A	Excluded - Structure retrieval failure
	292-997-6	91031-91-3	Fatty acids, coco, isotridecyl esters	#N/A	#N/A	#N/A	Excluded - Structure retrieval failure
	293-187-5	91052-28-7	Glycerides, C14-18 and C16-18-unsatd. mono-, di- and tri-	#N/A	#N/A	#N/A	Excluded - Structure retrieval failure
	293-208-8	91052-47-0	Glycerides, C16-18 mono-	lubricant	Polyolefin-I; Polyolefin-II; ABS; PVC (rigid); PMMA; PC; (E)PS	0.3 - 0.8	Excluded - Structure retrieval failure
	293-209-3	91052-49-2	Glycerides, C12-18 mono- and di-	#N/A	#N/A	#N/A	Excluded - Structure retrieval failure
	293-215-6	91052-54-9	Glycerides, C16-18 mono-, di- and tri-	#N/A	Polyolefin-I; Polyolefin-II; PVC (rigid)	#N/A	Excluded - Structure retrieval failure
	294-571-5	91744-09-1	Glycerides, C16-18 and C18-unsatd. mono-	#N/A	#N/A	#N/A	Excluded - Structure retrieval failure
	294-582-5	91744-20-6	Glycerides, C16-18 and C18-unsatd. mono-, di and tri-	#N/A	#N/A	#N/A	Excluded - Structure retrieval failure
	295-118-4	91844-53-0	Sorbitan, octanoate (2:3)	#N/A	#N/A	#N/A	Included for docking
	295-366-3	92044-87-6	Fatty acids, coco, 2-ethylhexyl esters	#N/A	#N/A	#N/A	Excluded - Structure retrieval failure
	296-473-8	92704-41-1	Kaolin	filler	Polyolefin-I; Polyolefin-II; PVC (rigid); PA	15.0 - 20.0	Excluded - Structure retrieval failure
	297-443-7	93572-14-6	Fatty acids, soya, 2-ethylhexyl esters	#N/A	#N/A	#N/A	Excluded - Structure retrieval failure
	297-462-0	93572-32-8	Glycerides, palm-oil mono-, hydrogenated, acetates	#N/A	#N/A	#N/A	Excluded - Structure retrieval failure
	306-084-8	95912-88-2	Fatty acids, C16-18, isotridecyl esters	lubricant	PUR; PVC (soft); PVC (rigid)	#N/A	Excluded - Structure retrieval failure
	306-232-1	96690-38-9	Fatty acids, C16-18, 2-octyldodecyl esters	#N/A	#N/A	#N/A	Excluded - Structure retrieval failure
	306-657-2	97358-80-0	Isooctadecanoic acid, mono- and diesters with glycerol	#N/A	#N/A	#N/A	Excluded - Structure retrieval failure
	306-797-4	97404-33-6	Fatty acids, C16-18, C16-18-alkyl esters	lubricant	Polyolefin-I; Polyolefin-II; ABS; PVC (rigid); PA; PC	#N/A	Excluded - Structure retrieval failure
	309-832-1	101227-09-2	Fatty acids, C16-18, 2-hexyldecyl esters	#N/A	#N/A	#N/A	Excluded - Structure retrieval failure
	309-913-1	101357-16-8	Benzenamine, reaction products with aniline hydrochloride and nitrobenzene, hydrochlorides	#N/A	Polyolefin-I; PUR; Polyolefin-II; PVC (soft); ABS; PVC (rigid); PET; PMMA; PA; PC; (E)PS	1	Excluded - Structure retrieval failure
	411-220-5	134701-20-5	2,4-dimethyl-6-(1-methyl-pentadecyl)phenol	#N/A	#N/A	#N/A	Included for docking
	423-570-6	169314-88-9	aluminium-magnesium-zinc-carbonate-hydroxide	lubricant	PVC (soft); PVC (rigid)	#N/A	Excluded - Metal atoms present
	460-100-9		1-Ethyl-3-methylimidazolium ethylsulfate	lubricant	#N/A	#N/A	Excluded - Structure retrieval failure
	700-672-1		dodecanoic acid, mono and diester with oxybis(propanediol)	#N/A	#N/A	#N/A	Excluded - Structure retrieval failure
	931-434-7		Reaction products resulting from the esterification of Sorbitol with C8 - 18 (even) and C18 unsaturated fatty acids in the ratio of 1:1	anti-fogging agent	Polyolefin-I; Polyolefin-II	4	Excluded - Mixture/Reaction mass
	939-582-4		Fatty acids, C16-18 (even numbered), aluminum salts	lubricant	PMMA; PA; PC	#N/A	Excluded - Metal atoms present
	939-715-6		Fatty acids C12-18 (even numbered); C16-20 (even numbered)-alkyl esters	#N/A	#N/A	#N/A	Excluded - Unknown or variable composition substance

## Sheet: TS2
Table S2. Grid Box Information and Nuclear Receptor PDB IDs for Molecular Docking Analysis.
Grid boxes for C. elegans receptors were positioned based on highest-scoring binding sites predicted by P2Rank v2.5.
Species	Nuclear receptor (ID)	Structure Source	Grid Box Center (Å)			Grid Box Size (Å)
			X	Y	Z	X	Y	Z
Homo sapiens	ERα agonist (1GWR)	Protein Data Bank (PDB)	-7.418	-4.583	12.633	30	30	30
	ERα antagonist (7KBS)		-2.366	-31.576	24.405	30	30	30
	AR agonist (2AM9)		26.767	2.339	4.632	30	30	30
	AR antagonist (1Z95)		27.977	2.357	6.252	30	30	30
Caenorhabditis elegans	NHR-14 (O02151)	AlphaFold Database	-6.1950	-2.7572	8.8566	30	30	30
	NHR-69 (P91829)		17.389	-2.3952	-11.0912	30	30	30

## Sheet: TS3
Table S3. Structural quality assessment of AlphaFold-predicted C. elegans receptor models (NHR-14 and NHR-69).
AlphaFold confidence was evaluated using pLDDT scores for both full-length models and ligand-binding domain (LBD) regions. Stereochemical quality was assessed by PROCHECK Ramachandran analysis, and overall quality categories were assigned based on the proportion of residues in favored and allowed regions and the percentage of disallowed residues (Acceptable: >90% favored + allowed and <5% disallo…
Assessment category	Quality metrics	Receptor
		NHR-14	NHR-69
AlphaFold Confidence Scores (pLDDT Distribution)	Average pLDDT (full-length)	73.25	85.12
	Average pLDDT (LBD)	87.44 (residues 131-355)	87.29 (residues 93-344)
	Very high (>90)	0.492	0.627
	High (70–90)	0.126	0.201
	Low (50–70)	0.071	0.059
	Very low (<50)	0.31	0.113
Stereochemical quality (PROCHECK Ramachandran Analysis)	Most favored	0.793	0.861
	Additional allowed	0.145	0.136
	Generously allowed	0.023	0.003
	Disallowed	0.039	0
Global Model Quality (QMEAN Assessment)	Global QMEAN score (± SD)	0.50 ± 0.05	0.59 ± 0.05

## Sheet: TS4
Table S4. Molecular docking results for reference chemicals.
Species	Nuclear receptor (ID)	Known activity	Ligand	CASN	Binding affinity
Human	ERα agonist (1GWR)	Agonist	17β-Estradiol	50-28-2	-9.787
			Diethylstilbestrol (DES)	56-53-1	-8.109
			Bisphenol A (BPA)	1980-05-07	-7.943
		Non-binding	Atrazine	1912-24-9	-5.726
	ERα antagonist (7KBS)	Antagonist	Raloxifene	84449-90-1	-11.07
			4-Hydroxytamoxifen (4-OHT)	68047-06-3	-8.505
			ICI 182,780	129453-61-8	-6.467
		Non-binding	Atrazine	1912-24-9	-5.268
	AR agonist (2AM9)	Agonist	Testosterone	58-22-0	-10.31
			5α-dihydrotestosterone (DHT)	521-18-6	-10.38
			R1881	965-93-5	-9.449
		Non-binding	Di(2-ethylhexyl) phthalate (DEHP)	117-81-7	-5.311
	AR antagonist (1Z95)	Antagonist	Bicalutamide	90357-06-5	-9.475
			Hydroxyflutamide	52806-53-8	-8.046
			Viniclozolin	50471-44-8	-7.356
		Non-binding	Di(2-ethylhexyl) phthalate (DEHP)	117-81-7	-6.827
Caenorhabditis elegans	NHR-14 (O02151)	Active	17β-Estradiol	50-28-2	-6.217
			Raloxifene	84449-90-1	-8.384
			Bisphenol A (BPA)	1980-05-07	-6.229
		Non-binding	Atrazine	1912-24-9	-5.133
	NHR-69 (P91829)	Active	Testosterone	58-22-0	-6.728
			Bicalutamide	90357-06-5	-6.894
			R1881	965-93-5	-7.969
		Non-binding	Di(2-ethylhexyl) phthalate (DEHP)	117-81-7	-4.707

## Sheet: TS5
Table S5. Summary of molecular docking results for plastic additives against human estrogen and androgen receptors and C. elegans nuclear receptors (NHR-14 and NHR-69).
Chemical Information				Results for Human ERα Agonist		Results for Human ERα Antagonist		Results for C. elegans NHR-14		Results for Human AR Agonist		Results for Human AR Antagonist		Results for C. elegans NHR-69
Type of function	EC number	CAS number	Substance name	Binding affinity	Modes with RMSD < 2.0 Å	Binding affinity	Modes with RMSD < 2.0 Å	Binding affinity	Modes with RMSD < 2.0 Å	Binding affinity	Modes with RMSD < 2.0 Å	Binding affinity	Modes with RMSD < 2.0 Å	Binding affinity	Modes with RMSD < 2.0 Å
Plasticizers	201-067-0	77-90-7	Tributyl-O-Acetyl citrate	-7.074	6/9 (67%)	-7.335	3/9 (33%)	-6.418	1/9 (11%)	-7.446	4/9 (44%)	-7.44	6/9 (67%)	-7.094	3/9 (33%)
Plasticizers	201-070-7	77-93-0	Triethyl citrate	-5.187	9/9 (100%)	-4.998	6/9 (67%)	-5.183	9/9 (100%)	-5.542	9/9 (100%)	-5.831	3/9 (33%)	-5.699	1/9 (11%)
Plasticizers	201-071-2	77-94-1	Tributyl citrate	-6.528	2/9 (22%)	-6.304	1/9 (11%)	-7.078	2/9 (22%)	-6.654	4/9 (44%)	-7.183	2/9 (22%)	-6.17	1/9 (11%)
Plasticizers	201-557-4	84-74-2	Dibutyl phthalate	-6.239	2/9 (22%)	-6.207	4/9 (44%)	-6.335	2/9 (22%)	-6.327	6/9 (67%)	-6.561	3/9 (33%)	-7.207	6/9 (67%)
Plasticizers	201-877-4	89-04-3	Trioctyl benzene-1,2,4-tricarboxylate	-5.896	9/9 (100%)	-7.292	5/9 (56%)	-5.835	4/9 (44%)	-6.008	4/9 (44%)	-3.988	2/9 (22%)	-4.331	4/9 (44%)
Plasticizers	202-319-2	94-28-0	2,2'-ethylenedioxydiethyl bis(2-ethylhexanoate)	-5.073	6/9 (67%)	-5.906	6/9 (67%)	-6.756	6/9 (67%)	-5.891	4/9 (44%)	-5.909	3/9 (33%)	-6.423	7/9 (78%)
Plasticizers	203-051-9	102-76-1	Triacetin	-5.458	4/9 (44%)	-5.605	3/9 (33%)	-4.917	8/9 (89%)	-5.268	2/9 (22%)	-5.821	3/9 (33%)	-6.078	3/9 (33%)
Plasticizers	203-090-1	103-23-1	Bis(2-ethylhexyl) adipate	-5.624	3/9 (33%)	-5.678	1/9 (11%)	-5.278	2/9 (22%)	-5.318	4/9 (44%)	-5.588	2/9 (22%)	-6.534	2/9 (22%)
Plasticizers	203-350-4	105-99-7	Dibutyl adipate	-5.743	8/9 (89%)	-5.604	9/9 (100%)	-5.734	5/9 (56%)	-5.632	9/9 (100%)	-6.196	3/9 (33%)	-6.17	7/9 (78%)
Plasticizers	203-431-4	106-79-6	Dimethyl sebacate	-5.574	5/9 (56%)	-5.203	6/9 (67%)	-5.484	6/9 (67%)	-5.617	8/9 (89%)	-5.675	7/9 (78%)	-5.521	7/9 (78%)
Plasticizers	203-672-5	109-43-3	Dibutyl sebacate	-6.017	2/9 (22%)	-5.974	1/9 (11%)	-6.359	2/9 (22%)	-6.031	4/9 (44%)	-6.698	2/9 (22%)	-6.689	1/9 (11%)
Plasticizers	203-757-7	110-33-8	Dihexyl adipate	-6.362	6/9 (67%)	-6.135	7/9 (78%)	-5.874	5/9 (56%)	-6.013	9/9 (100%)	-6.284	7/9 (78%)	-6.35	8/9 (89%)
Plasticizers	204-112-2	115-86-6	Triphenyl phosphate	-8.326	9/9 (100%)	-8.85	9/9 (100%)	-7.791	7/9 (78%)	-8.118	5/9 (56%)	-8.551	7/9 (78%)	-6.171	2/9 (22%)
Plasticizers	204-211-0	117-81-7	Di-2-ethylhexyl phthalate	-7.694	6/9 (67%)	-7.127	4/9 (44%)	-5.282	5/9 (56%)	-5.311	1/9 (11%)	-6.887	3/9 (33%)	-4.707	4/9 (44%)
Plasticizers	204-407-6	120-55-8	Oxydiethylene dibenzoate	-7.109	8/9 (89%)	-6.829	9/9 (100%)	-7.595	5/9 (56%)	-8.576	3/9 (33%)	-7.954	5/9 (56%)	-7.475	5/9 (56%)
Plasticizers	204-558-8	122-62-3	Decanedioic acid, 1,10-bis (2-ethylhexyl) ester	-5.866	4/9 (44%)	-6.9	9/9 (100%)	-5.922	7/9 (78%)	-6.657	9/9 (100%)	-6.368	9/9 (100%)	-4.491	4/9 (44%)
Plasticizers	205-016-3	131-17-9	Di-allyl phthalate	-6.689	7/9 (78%)	-6.393	8/9 (89%)	-5.366	6/9 (67%)	-6.217	4/9 (44%)	-6.346	2/9 (22%)	-6.26	2/9 (22%)
Plasticizers	205-465-5	141-17-3	bis(2-(2-butoxyethoxy)ethyl) adipate	-5.775	9/9 (100%)	-6	7/9 (78%)	-5.329	1/9 (11%)	-6.174	9/9 (100%)	-6.016	9/9 (100%)	-4.19	8/9 (89%)
Plasticizers	217-803-9	1962-75-0	Di-n-butyl terephthalate	-6.387	9/9 (100%)	-6.715	6/9 (67%)	-6.215	7/9 (78%)	-6.544	8/9 (89%)	-6.65	1/9 (11%)	-6.642	5/9 (56%)
Plasticizers	222-020-0	3319-31-1	Tris(2-ethylhexyl) benzene-1,2,4-tricarboxylate	-5.896	9/9 (100%)	-7.292	5/9 (56%)	-5.835	4/9 (44%)	-6.008	4/9 (44%)	-3.988	2/9 (22%)	-5.384	4/9 (44%)
Plasticizers	222-823-6	3622-84-2	N-butylbenzenesulphonamide; N-butylbenzenesulfonamide	-5.814	4/9 (44%)	-6.147	3/9 (33%)	-5.699	1/9 (11%)	-6.82	3/9 (33%)	-6.797	2/9 (22%)	-6.299	4/9 (44%)
Plasticizers	224-081-9	4196-89-8	1,3-Propanediol, 2,2-dimethyl-, 1,3-dibenzoate	-8.524	8/9 (89%)	-7.292	9/9 (100%)	-7.952	7/9 (78%)	-6.679	8/9 (89%)	-8.178	6/9 (67%)	-8.048	5/9 (56%)
Plasticizers	229-176-9	6422-86-2	Bis(2-ethylhexyl) terephthalate	-6.341	7/9 (78%)	-7.231	6/9 (67%)	-6.245	4/9 (44%)	-5.852	6/9 (67%)	-6.669	9/9 (100%)	-5.836	2/9 (22%)
Plasticizers	239-937-7	15834-04-5	2,2-bis[[(1-oxopentyl)oxy]methyl]propane-1,3-diyl divalerate	-5.254	8/9 (89%)	-6.351	9/9 (100%)	-6.061	9/9 (100%)	-5.482	2/9 (22%)	-5.828	9/9 (100%)	-4.698	4/9 (44%)
Plasticizers	241-029-0	16958-92-2	Bis(tridecyl) adipate	-6.416	9/9 (100%)	-6.618	5/9 (56%)	-5.342	2/9 (22%)	-6.639	9/9 (100%)	-6.055	6/9 (67%)	-3.885	1/9 (11%)
Plasticizers	246-771-9	25265-77-4	Isobutyric acid, monoester with 2,2,4-trimethylpentane-1,3-diol	-5.401	7/9 (78%)	-5.132	4/9 (44%)	-5.002	3/9 (33%)	-5.61	7/9 (78%)	-5.543	2/9 (22%)	-5.567	8/9 (89%)
Plasticizers	247-660-8	26401-35-4	Diisotridecyl adipate	-6.547	9/9 (100%)	-6.916	4/9 (44%)	-5.403	1/9 (11%)	-6.897	9/9 (100%)	-5.644	2/9 (22%)	-4.539	3/9 (33%)
Plasticizers	248-258-5	27138-31-4	Oxydipropyl dibenzoate	-7.202	9/9 (100%)	-7.147	9/9 (100%)	-7.991	6/9 (67%)	-7.251	7/9 (78%)	-8.064	3/9 (33%)	-7.911	7/9 (78%)
Plasticizers	248-368-3	27253-26-5	Di-isotridecyl phthalate	-6.664	8/9 (89%)	-7.025	7/9 (78%)	-5.179	2/9 (22%)	-7.151	7/9 (78%)	-5.086	1/9 (11%)	-4.199	2/9 (22%)
Plasticizers	249-044-4	28472-97-1	Di-isodecyl azelate	-7.325	1/9 (11%)	-7.75	2/9 (22%)	-7.902	1/9 (11%)	-7.253	3/9 (33%)	-6.591	1/9 (11%)	-7.214	1/9 (11%)
Plasticizers	249-047-0	28473-19-0	Decanedioic acid, 1,10-diisodecyl ester	-6.504	9/9 (100%)	-6.453	4/9 (44%)	-5.527	1/9 (11%)	-6.607	8/9 (89%)	-6.205	9/9 (100%)	-4.728	1/9 (11%)
Plasticizers		28553-12-0	Diisononylphthalate	-6.043	6/9 (67%)	-6.204	2/9 (22%)	-4.803	4/9 (44%)	-5.917	8/9 (89%)	-6.158	4/9 (44%)	-5.281	2/9 (22%)
Plasticizers	249-828-6	29761-21-5	Isodecyl diphenyl phosphate	-7.4	6/9 (67%)	-7.984	9/9 (100%)	-7.16	3/9 (33%)	-7.07	3/9 (33%)	-7.713	9/9 (100%)	-5.546	3/9 (33%)
Plasticizers	251-646-7	33703-08-1	Diisononyladipate	-6.307	9/9 (100%)	-6.72	7/9 (78%)	-5.788	4/9 (44%)	-6.509	9/9 (100%)	-6.789	9/9 (100%)	-4.72	6/9 (67%)
Plasticizers	258-469-4	53306-54-0	Bis(2-propylheptyl) phthalate	-5.853	1/9 (11%)	-5.701	1/9 (11%)	-6.128	2/9 (22%)	-6.228	2/9 (22%)	-6.032	3/9 (33%)	-6.013	1/9 (11%)
Plasticizers	266-944-2	67701-26-2	Glycerides, C12-18	-5.878	6/9 (67%)	-5.819	7/9 (78%)	-5.683	2/9 (22%)	-6.035	8/9 (89%)	-6.102	7/9 (78%)	-6.413	6/9 (67%)
Plasticizers	266-945-8	67701-27-3	Glycerides, C14-18	-5.964	5/9 (56%)	-5.894	7/9 (78%)	-5.696	2/9 (22%)	-6.032	8/9 (89%)	-6.163	6/9 (67%)	-6.395	6/9 (67%)
Plasticizers	271-089-3	68515-47-9	1,2-Benzenedicarboxylic acid, di-C11-14-branched alkyl esters, C13-rich	-6.37	2/9 (22%)	-5.822	2/9 (22%)	-5.227	1/9 (11%)	-6.129	1/9 (11%)	-6.01	1/9 (11%)	-5.243	2/9 (22%)
Plasticizers	271-090-9	68515-48-0	Di-C8-10-Branched alkyl esters, C9-rich	-6.12	6/9 (67%)	-7.102	9/9 (100%)	-6.293	5/9 (56%)	-6.268	5/9 (56%)	-6.568	8/9 (89%)	-4.559	3/9 (33%)
Plasticizers	271-091-4	68515-49-1	Di-C9-11-Branched alkyl esters, C10-rich; Di-isodecyl phthalate	-6.653	6/9 (67%)	-7.403	8/9 (89%)	-6.369	4/9 (44%)	-7.262	9/9 (100%)	-6.789	9/9 (100%)	-4.5	3/9 (33%)
Plasticizers	287-401-6	85507-79-5	Diundecylphthalate, branched and linear	-1.63	1/9 (11%)	-1.644	1/9 (11%)	-1.833	1/9 (11%)	-1.441	1/9 (11%)	-1.657	1/9 (11%)	-1.832	1/9 (11%)
Plasticizers	306-083-2	95912-87-1	Fatty acids, C16-18, C12-18-alkyl esters	-6.389	7/9 (78%)	-6.167	3/9 (33%)	-4.979	7/9 (78%)	-6.323	9/9 (100%)	-5.5	7/9 (78%)	-4.466	4/9 (44%)
Plasticizers	413-890-4	82469-79-2	1,2,3-trihexyl 2-(butanoyloxy)propane-1,2,3-tricarboxylate	-8.022	5/9 (56%)	-7.746	3/9 (33%)	-6.439	2/9 (22%)	-7.256	2/9 (22%)	-7.273	3/9 (33%)	-6.396	5/9 (56%)
Plasticizers	431-890-2	166412-78-8	1,2-Cyclohexanedicarboxylic acid, diisononyl ester, reaction products of hydrogenation of di-isononylphthalates (n-butenes based); Di-isononyl cyclohexanoate	-6.451	8/9 (89%)	-7.215	7/9 (78%)	-6.072	1/9 (11%)	-7.187	8/9 (89%)	-7.097	9/9 (100%)	-5.695	1/9 (11%)
Plasticizers	447-010-5	670241-72-2	Nonylbenzoate, branched and linear	-6.927	7/9 (78%)	-6.308	5/9 (56%)	-6.596	5/9 (56%)	-6.155	4/9 (44%)	-6.915	1/9 (11%)	-7.03	7/9 (78%)
Plasticizers	601-141-6	111937-03-2	Isononanoic acid, C16-18 (even numbered)-alkyl esters	-1.63	1/9 (11%)	-1.644	1/9 (11%)	-1.833	1/9 (11%)	-1.441	1/9 (11%)	-1.657	1/9 (11%)	-1.832	1/9 (11%)
Flame retardants	201-114-5	78-40-0	Triethyl phosphate	-4.454	3/9 (33%)	-4.599	5/9 (56%)	-4.12	4/9 (44%)	-4.377	3/9 (33%)	-4.514	4/9 (44%)	-4.918	6/9 (67%)
Flame retardants	201-236-9	79-94-7	2,2',6,6'-tetrabromo-4,4'-isopropylidenediphenol	-6.259	2/9 (22%)	-5.904	8/9 (89%)	-5.463	7/9 (78%)	-5.053	4/9 (44%)	-5.453	9/9 (100%)	-5.553	8/9 (89%)
Flame retardants	203-615-4	108-78-1	Melamine	-5.269	6/9 (67%)	-5.386	9/9 (100%)	-5.334	7/9 (78%)	-5.093	6/9 (67%)	-5.055	6/9 (67%)	-5.956	5/9 (56%)
Flame retardants	203-618-0	108-80-5	Cyanuric acid	-5.314	9/9 (100%)	-5.498	8/9 (89%)	-5.363	7/9 (78%)	-5.037	6/9 (67%)	-5.013	6/9 (67%)	-5.736	6/9 (67%)
Flame retardants	214-604-9	1163-19-5	Bis(pentabromophenyl) ether	-5.072	6/9 (67%)	-4.657	3/9 (33%)	-4.654	2/9 (22%)	-4.61	3/9 (33%)	-4.447	6/9 (67%)	-4.683	6/9 (67%)
Flame retardants	215-170-3	1309-42-8	Magnesium hydroxide	-6.011	2/9 (22%)	-6.203	2/9 (22%)	-5.256	3/9 (33%)	-5.757	9/9 (100%)	-6.375	1/9 (11%)	-5.552	3/9 (33%)
Flame retardants	221-967-7	3296-90-0	2,2-bis(bromomethyl)propane-1,3-diol	-4.196	4/9 (44%)	-4.679	7/9 (78%)	-4.726	3/9 (33%)	-4.325	2/9 (22%)	-4.85	4/9 (44%)	-5.238	4/9 (44%)
Flame retardants	231-764-5	7722-76-1	Ammonium dihydrogenorthophosphate	-5.919	8/9 (89%)	-5.725	7/9 (78%)	-4.127	4/9 (44%)	-5.875	9/9 (100%)	-5.73	1/9 (11%)	-5.645	5/9 (56%)
Flame retardants	235-487-0	12251-53-5	Aluminium sodium tetrahydroxide	-6.718	2/9 (22%)	-6.755	3/9 (33%)	-6.49	1/9 (11%)	-5.835	2/9 (22%)	-6.352	2/9 (22%)	-6.061	1/9 (11%)
Flame retardants	236-948-9	13560-89-9	Dechlorane plus = 1,2,3,4,7,8,9,10,13,13,14,14-dodecachloro-1,4,4a,5,6,6a,7,10,10a,11,12,12a-dodecahydro-1,4,7,10-dimethanodibenzo[a,e]cyclooctene	-5.184	6/9 (67%)	-5.917	5/9 (56%)	-6.121	5/9 (56%)	-5.404	4/9 (44%)	-5.448	3/9 (33%)	-6.86	1/9 (11%)
Flame retardants	237-159-2	13674-87-8	Tris[2-chloro-1-(chloromethyl)ethyl] phosphate	-6.01	9/9 (100%)	-5.522	8/9 (89%)	-4.494	5/9 (56%)	-5.218	7/9 (78%)	-5.878	9/9 (100%)	-3.966	5/9 (56%)
Flame retardants	242-555-3	18755-43-6	Dimethyl propylphosphonate	-4.174	6/9 (67%)	-4.257	3/9 (33%)	-4.322	3/9 (33%)	-4.412	4/9 (44%)	-4.569	6/9 (67%)	-4.662	8/9 (89%)
Flame retardants	244-492-7	21645-51-2	Aluminium hydroxide	-7.618	4/9 (44%)	-7.487	2/9 (22%)	-6.015	2/9 (22%)	-5.844	1/9 (11%)	-7.18	3/9 (33%)	-6.617	2/9 (22%)
Flame retardants	244-617-5	21850-44-2	1,1'-(isopropylidene)bis[3,5-dibromo-4-(2,3-dibromopropoxy)benzene]	-4.149	2/9 (22%)	-5.654	6/9 (67%)	-5.382	5/9 (56%)	-4.806	3/9 (33%)	-4.945	3/9 (33%)	-5.583	5/9 (56%)
Flame retardants	247-148-4	25637-99-4	Hexabromocyclododecane	-4.638	1/9 (11%)	-5.098	6/9 (67%)	-4.759	3/9 (33%)	-4.333	2/9 (22%)	-4.588	2/9 (22%)	-5.08	3/9 (33%)
Flame retardants	251-118-6	32588-76-4	N,N'-ethylenebis(3,4,5,6-tetrabromophthalimide)	-5.721	3/9 (33%)	-6.804	7/9 (78%)	-6.939	8/9 (89%)	-7.12	6/9 (67%)	-6.487	8/9 (89%)	-6.499	8/9 (89%)
Flame retardants	252-813-7	35948-25-5	6H-dibenz[c,e][1,2]oxaphosphorin 6-oxide	-7.609	3/9 (33%)	-7.411	2/9 (22%)	-5.74	1/9 (11%)	-7.649	3/9 (33%)	-7.953	3/9 (33%)	-7.721	1/9 (11%)
Flame retardants	253-575-7	37640-57-6	1,3,5-triazine-2,4,6(1H,3H,5H)-trione, compound with 1,3,5-triazine-2,4,6-triamine (1:1)	-5.264	6/9 (67%)	-5.386	8/9 (89%)	-5.325	8/9 (89%)	-5.093	5/9 (56%)	-5.039	6/9 (67%)	-5.948	5/9 (56%)
Flame retardants	253-760-2	38051-10-4	2,2-bis(chloromethyl)trimethylene bis(bis(2-chloroethyl)phosphate)	-5.291	5/9 (56%)	-5.83	8/9 (89%)	-4.86	1/9 (11%)	-4.868	6/9 (67%)	-5.948	8/9 (89%)	-5.445	4/9 (44%)
Flame retardants	264-150-0	63449-39-8	Paraffin waxes and Hydrocarbon waxes, chloro	-6.487	7/9 (78%)	-6.379	8/9 (89%)	-5.956	5/9 (56%)	-6.314	8/9 (89%)	-6.513	5/9 (56%)	-6.73	9/9 (100%)
Flame retardants	273-066-3	68937-41-7	Phenol, isopropylated, phosphate (3:1)	-4.905	3/9 (33%)	-8.015	6/9 (67%)	-8.62	6/9 (67%)	-5.792	3/9 (33%)	-6.627	3/9 (33%)	-6.416	9/9 (100%)
Flame retardants	284-366-9	84852-53-9	1,1'-(ethane-1,2-diyl)bis[pentabromobenzene]	-5.168	6/9 (67%)	-4.741	6/9 (67%)	-4.152	1/9 (11%)	-4.823	3/9 (33%)	-5.126	2/9 (22%)	-4.889	6/9 (67%)
Flame retardants	287-477-0	85535-85-9	Alkanes, C14-17, chloro	-6.369	9/9 (100%)	-6.055	7/9 (78%)	-5.481	4/9 (44%)	-6.272	9/9 (100%)	-6.6	9/9 (100%)	-6.775	5/9 (56%)
Flame retardants	306-832-3	97416-84-7	1,1'-(isopropylidene)bis[3,5-dibromo-4-(2,3-dibromo-2-methylpropoxy)benzene]	-4.145	2/9 (22%)	-5.736	5/9 (56%)	-5.361	5/9 (56%)	-4.76	2/9 (22%)	-4.838	1/9 (11%)	-4.941	2/9 (22%)
Flame retardants	411-200-6	14657-64-8	3-(hydroxyphenylphosphinyl)propanoic acid	-6.306	1/9 (11%)	-6.317	1/9 (11%)	-5.964	1/9 (11%)	-7.034	1/9 (11%)	-7.298	3/9 (33%)	-7.309	1/9 (11%)
Flame retardants	426-040-2	25713-60-4	2,4,6-tris(2,4,6-tribromophenoxy)-1,3,5-triazine	-4.301	2/9 (22%)	-6.807	1/9 (11%)	-7.008	9/9 (100%)	-5.68	1/9 (11%)	-5.697	6/9 (67%)	-5.579	3/9 (33%)
Light stabilizers	203-585-2	108-46-3	Resorcinol	-4.95	4/9 (44%)	-5.152	5/9 (56%)	-5.304	7/9 (78%)	-5.149	4/9 (44%)	-5.218	4/9 (44%)	-5.599	6/9 (67%)
Light stabilizers	217-421-2	1843-05-6	Octabenzone	-6.697	3/9 (33%)	-8.151	4/9 (44%)	-7.975	5/9 (56%)	-7.573	5/9 (56%)	-7.928	5/9 (56%)	-7.404	5/9 (56%)
Light stabilizers	219-470-5	2440-22-4	2-(2H-benzotriazol-2-yl)-p-cresol	-7.856	6/9 (67%)	-7.682	4/9 (44%)	-8.773	6/9 (67%)	-7.796	5/9 (56%)	-8.338	5/9 (56%)	-7.22	3/9 (33%)
Light stabilizers	221-573-5	3147-75-9	2-(2H-benzotriazol-2-yl)-4-(1,1,3,3-tetramethylbutyl)phenol	-6.101	2/9 (22%)	-7.43	4/9 (44%)	-7.886	4/9 (44%)	-7.118	1/9 (11%)	-7.442	2/9 (22%)	-6.227	3/9 (33%)
Light stabilizers	223-445-4	3896-11-5	Bumetrizole	-7.509	2/9 (22%)	-7.194	3/9 (33%)	-7.31	5/9 (56%)	-7.11	1/9 (11%)	-7.413	1/9 (11%)	-6.342	1/9 (11%)
Light stabilizers	245-950-9	23949-66-8	N-(2-ethoxyphenyl)-N'-(2-ethylphenyl)oxamide	-7.67	4/9 (44%)	-7.25	9/9 (100%)	-6.811	5/9 (56%)	-7.405	6/9 (67%)	-7.769	7/9 (78%)	-6.065	2/9 (22%)
Light stabilizers	247-384-8	25973-55-1	2-(2H-benzotriazol-2-yl)-4,6-ditertpentylphenol	-5.854	2/9 (22%)	-7.171	4/9 (44%)	-6.921	3/9 (33%)	-5.116	2/9 (22%)	-6.969	4/9 (44%)	-5.401	4/9 (44%)
Light stabilizers	267-342-2	67845-93-6	3,5-di-tert-butyl-4-hydroxybenzoic acid, hexadecyl ester	-6.01	6/9 (67%)	-6.847	5/9 (56%)	-6.305	2/9 (22%)	-3.982	9/9 (100%)	-5.311	2/9 (22%)	-4.918	4/9 (44%)
Light stabilizers	274-570-6	70321-86-7	2-(2H-benzotriazol-2-yl)-4,6-bis(1-methyl-1-phenylethyl)phenol	-5.351	2/9 (22%)	-9.547	2/9 (22%)	-8.556	5/9 (56%)	-6.328	2/9 (22%)	-7.656	1/9 (11%)	-6.704	4/9 (44%)
Light stabilizers	403-800-1	103597-45-1	2,2'-methylenebis(6-(2H-benzotriazol-2-yl)-4-(1,1,3,3-tetramethylbutyl)phenol)	-3.253	2/9 (22%)	-7.599	6/9 (67%)	-8.157	6/9 (67%)	-5.625	1/9 (11%)	-5.712	1/9 (11%)	-6.325	4/9 (44%)
Light stabilizers	411-380-6	147315-50-2	2-(4,6-diphenyl-1,3,5-triazin-2-yl)-5-((hexyl)oxy)phenol	-5.48	2/9 (22%)	-9.537	4/9 (44%)	-8.582	2/9 (22%)	-5.775	2/9 (22%)	-6.628	2/9 (22%)	-7.577	4/9 (44%)
Light stabilizers	413-610-0	124172-53-8	N,N'-1,6-hexanediylbis(N-(2,2,6,6-tetramethyl-piperidin-4-yl)formamide	-5.321	1/9 (11%)	-6.855	4/9 (44%)	-6.258	5/9 (56%)	-5.335	8/9 (89%)	-4.976	4/9 (44%)	-5.777	4/9 (44%)
Heat stabilizers	201-074-9	77-99-6	Propylidynetrimethanol	-4.299	4/9 (44%)	-4.714	6/9 (67%)	-5.065	6/9 (67%)	-4.643	3/9 (33%)	-4.391	5/9 (56%)	-5.178	8/9 (89%)
Heat stabilizers	202-908-4	101-02-0	Triphenyl phosphite	-8.126	9/9 (100%)	-8.727	9/9 (100%)	-7.625	9/9 (100%)	-8.028	4/9 (44%)	-8.313	7/9 (78%)	-6.299	6/9 (67%)
Heat stabilizers	204-794-1	126-58-9	2,2,2',2'-tetrakis(hydroxymethyl)-3,3'-oxydipropan-1-ol	-5.235	9/9 (100%)	-4.93	2/9 (22%)	-5.801	4/9 (44%)	-5.007	9/9 (100%)	-5.191	9/9 (100%)	-5.67	9/9 (100%)
Heat stabilizers	239-716-5	15647-08-2	2-ethylhexyl diphenyl phosphite	-7.355	9/9 (100%)	-7.861	7/9 (78%)	-6.472	7/9 (78%)	-7.049	2/9 (22%)	-7.595	6/9 (67%)	-5.547	4/9 (44%)
Heat stabilizers	246-998-3	25448-25-3	Triisodecyl phosphite	-6.207	7/9 (78%)	-5.985	5/9 (56%)	-5.959	6/9 (67%)	-6.478	1/9 (11%)	-6.337	2/9 (22%)	-6.295	8/9 (89%)
Heat stabilizers	247-098-3	25550-98-5	Diisodecyl phenyl phosphite	-6.426	7/9 (78%)	-6.925	9/9 (100%)	-6.452	6/9 (67%)	-6.73	8/9 (89%)	-6.622	8/9 (89%)	-4.929	3/9 (33%)
Heat stabilizers	247-777-4	26544-23-0	Isodecyl diphenyl phosphite	-7.524	8/9 (89%)	-7.768	9/9 (100%)	-7.427	4/9 (44%)	-7.139	4/9 (44%)	-7.6	9/9 (100%)	-5.276	3/9 (33%)
Heat stabilizers	251-073-2	32509-66-3	Ethylene bis[3,3-bis(3-tert-butyl-4-hydroxyphenyl)butyrate]	-5.852	1/9 (11%)	-5.787	2/9 (22%)	-6.694	3/9 (33%)	-6.518	2/9 (22%)	-6.534	4/9 (44%)	-6.311	1/9 (11%)
Heat stabilizers	401-990-0	106990-43-6	N,N',N'',N'''-tetrakis(4,6-bis(butyl-(N-methyl-2,2,6,6-tetramethylpiperidin-4-yl)amino)triazin-2-yl)-4,7-diazadecane-1,10-diamine	-7.224	4/9 (44%)	-7.052	3/9 (33%)	-7.865	3/9 (33%)	-7.42	5/9 (56%)	-8.136	5/9 (56%)	-6.962	4/9 (44%)
Other stabilizers	203-049-8	102-71-6	2,2',2''-nitrilotriethanol	-4.459	3/9 (33%)	-4.598	6/9 (67%)	-4.951	6/9 (67%)	-3.978	3/9 (33%)	-4.273	5/9 (56%)	-4.811	8/9 (89%)
Other stabilizers	203-755-6	110-30-5	N,N'-ethylenedi(stearamide)	-6.668	6/9 (67%)	-6.711	7/9 (78%)	-5.471	5/9 (56%)	-6.402	8/9 (89%)	-5.108	4/9 (44%)	-4.516	5/9 (56%)
Other stabilizers	203-820-9	110-97-4	1,1'-iminodipropan-2-ol	-4.195	4/9 (44%)	-4.411	2/9 (22%)	-4.439	5/9 (56%)	-4.403	3/9 (33%)	-4.469	4/9 (44%)	-5.069	6/9 (67%)
Other stabilizers	204-398-9	120-46-7	1,3-diphenylpropane-1,3-dione	-7.64	6/9 (67%)	-7.137	4/9 (44%)	-7.398	9/9 (100%)	-8.581	4/9 (44%)	-8.129	5/9 (56%)	-8.079	9/9 (100%)
Other stabilizers	231-674-6	7681-65-4	Copper iodide	-6.975	7/9 (78%)	-6.954	5/9 (56%)	-6.519	4/9 (44%)	-7.244	7/9 (78%)	-7.71	4/9 (44%)	-6.86	4/9 (44%)
Other stabilizers	248-470-8	27458-93-1	Isooctadecan-1-ol	-6.294	5/9 (56%)	-6.16	6/9 (67%)	-5.588	2/9 (22%)	-6.077	7/9 (78%)	-5.773	4/9 (44%)	-6.559	5/9 (56%)
Other stabilizers	253-149-0	36653-82-4	Hexadecan-1-ol	-5.848	4/9 (44%)	-5.691	6/9 (67%)	-5.361	3/9 (33%)	-5.604	4/9 (44%)	-5.817	3/9 (33%)	-6.109	7/9 (78%)
Other stabilizers	258-207-9	52829-07-9	Bis(2,2,6,6-tetramethyl-4-piperidyl) sebacate	-6.281	9/9 (100%)	-6.74	3/9 (33%)	-5.012	2/9 (22%)	-6.386	5/9 (56%)	-5.365	3/9 (33%)	-5.159	7/9 (78%)
Other stabilizers	266-930-6	67701-06-8	Fatty acids, C14-18 and C16-18-unsatd.	-5.826	2/9 (22%)	-6.53	3/9 (33%)	-6.966	5/9 (56%)	-6.247	3/9 (33%)	-5.594	1/9 (11%)	-6.146	1/9 (11%)
Other stabilizers	270-337-8	68425-17-2	Syrups, corn, hydrogenated	-6.015	1/9 (11%)	-6.023	2/9 (22%)	-6.375	3/9 (33%)	-4.784	5/9 (56%)	-5.213	6/9 (67%)	-6.072	6/9 (67%)
Other stabilizers	271-867-2	68610-51-5	Phenol, 4-methyl-, reaction products with dicyclopentadiene and isobutylene	-3.454	1/9 (11%)	-3.382	1/9 (11%)	-3.817	3/9 (33%)	-3.613	2/9 (22%)	-3.53	2/9 (22%)	-3.579	4/9 (44%)
Antioxidants	201-618-5	85-60-9	6,6'-di-tert-butyl-4,4'-butylidenedi-m-cresol	-5.381	3/9 (33%)	-6.846	2/9 (22%)	-5.323	2/9 (22%)	-4.333	1/9 (11%)	-4.692	3/9 (33%)	-5.452	4/9 (44%)
Antioxidants	201-816-1	88-27-7	2,6-di-tert-butyl-α-dimethylamino-p-cresol	-5.84	2/9 (22%)	-5.833	4/9 (44%)	-5.025	4/9 (44%)	-4.477	2/9 (22%)	-5.023	4/9 (44%)	-4.153	2/9 (22%)
Antioxidants	202-525-2	96-69-5	6,6'-di-tert-butyl-4,4'-thiodi-m-cresol	-6.145	1/9 (11%)	-6.333	2/9 (22%)	-5.98	2/9 (22%)	-6.365	2/9 (22%)	-6.773	2/9 (22%)	-6.313	2/9 (22%)
Antioxidants	204-279-1	118-82-1	2,2',6,6'-tetra-tert-butyl-4,4'-methylenediphenol	-4.397	6/9 (67%)	-5.226	4/9 (44%)	-5.703	9/9 (100%)	-4.593	3/9 (33%)	-5.002	5/9 (56%)	-4.95	5/9 (56%)
Antioxidants	204-327-1	119-47-1	6,6'-di-tert-butyl-2,2'-methylenedi-p-cresol	-6.706	6/9 (67%)	-6.519	6/9 (67%)	-5.388	2/9 (22%)	-5.274	6/9 (67%)	-5.559	2/9 (22%)	-5.655	3/9 (33%)
Antioxidants	204-881-4	128-37-0	2,6-di-tert-butyl-p-cresol	-5.858	7/9 (78%)	-5.854	7/9 (78%)	-5.106	3/9 (33%)	-4.938	6/9 (67%)	-5.344	7/9 (78%)	-6.019	2/9 (22%)
Antioxidants	211-750-5	693-36-7	Dioctadecyl 3,3'-thiodipropionate	-6.058	8/9 (89%)	-6.304	3/9 (33%)	-6.949	1/9 (11%)	-7.694	6/9 (67%)	-4.394	6/9 (67%)	-6.43	1/9 (11%)
Antioxidants	216-971-0	1709-70-2	3,3',3'',5,5',5''-hexa-tert-butyl-α,α',α''-(mesitylene-2,4,6-triyl)tri-p-cresol	-1.45	3/9 (33%)	-4.792	4/9 (44%)	-4.537	6/9 (67%)	-3.758	3/9 (33%)	-4.488	9/9 (100%)	-3.89	4/9 (44%)
Antioxidants	217-420-7	1843-03-4	4,4',4''-(1-methylpropanyl-3-ylidene)tris[6-tert-butyl-m-cresol]	-3.028	5/9 (56%)	-5.209	4/9 (44%)	-5.799	3/9 (33%)	-4.591	3/9 (33%)	-4.486	4/9 (44%)	-4.808	4/9 (44%)
Antioxidants	218-216-0	2082-79-3	Octadecyl 3-(3,5-di-tert-butyl-4-hydroxyphenyl)propionate	-7.014	9/9 (100%)	-6.636	6/9 (67%)	-6.087	3/9 (33%)	-6.285	9/9 (100%)	-4.038	4/9 (44%)	-4.675	5/9 (56%)
Antioxidants	219-702-5	2500-88-1	Di-octadecyl-disulphide	-7.804	2/9 (22%)	-8.784	4/9 (44%)	-7.632	4/9 (44%)	-10.71	4/9 (44%)	-9.31	4/9 (44%)	-7.793	2/9 (22%)
Antioxidants	223-276-6	3806-34-6	Di-stearyl-pentaerythrityl-di-phosphite	-6.054	9/9 (100%)	-6.844	8/9 (89%)	-5.413	3/9 (33%)	-4.545	4/9 (44%)	-5.207	2/9 (22%)	-3.937	2/9 (22%)
Antioxidants	239-816-9	15721-78-5	Bis(4-(1,1,3,3-tetramethylbutyl)phenyl)amine	-6.39	2/9 (22%)	-6.958	9/9 (100%)	-6.121	4/9 (44%)	-5.147	4/9 (44%)	-4.99	3/9 (33%)	-5.772	2/9 (22%)
Antioxidants	247-952-5	26741-53-7	3,9-bis(2,4-di-tert-butylphenoxy)-2,4,8,10-tetraoxa-3,9-diphosphaspiro[5.5]undecane	-4.932	1/9 (11%)	-5.646	3/9 (33%)	-6.664	6/9 (67%)	-4.58	1/9 (11%)	-5.103	1/9 (11%)	-6.306	3/9 (33%)
Antioxidants	248-597-9	27676-62-6	1,3,5-tris(3,5-di-tert-butyl-4-hydroxybenzyl)-1,3,5-triazine-2,4,6(1H,3H,5H)-trione	-2.688	4/9 (44%)	-4.209	2/9 (22%)	-5.617	9/9 (100%)	-4.043	7/9 (78%)	-4.354	6/9 (67%)	-4.281	4/9 (44%)
Antioxidants	250-709-6	31570-04-4	Tris(2,4-ditert-butylphenyl) phosphite	-2.544	5/9 (56%)	-5.096	2/9 (22%)	-5.657	3/9 (33%)	-3.952	3/9 (33%)	-4.292	2/9 (22%)	-5.028	5/9 (56%)
Antioxidants	251-156-3	32687-78-8	2',3-bis[[3-[3,5-di-tert-butyl-4-hydroxyphenyl]propionyl]]propionohydrazide	-5.331	4/9 (44%)	-7.932	8/9 (89%)	-6.375	6/9 (67%)	-4.944	4/9 (44%)	-5.642	7/9 (78%)	-5.219	3/9 (33%)
Antioxidants	253-039-2	36443-68-2	Ethylenebis(oxyethylene) bis[3-(5-tert-butyl-4-hydroxy-m-tolyl)propionate]	-3.659	3/9 (33%)	-3.587	3/9 (33%)	-4.057	5/9 (56%)	-4.081	4/9 (44%)	-4.121	3/9 (33%)	-3.882	5/9 (56%)
Antioxidants	254-996-9	40601-76-1	1,3,5-Tis(4-tert-butyl-3-hydroxy-2,6-dimethylbenzyl)-1,3,5-triazine-2,4,6-(1H, 3H, 5H)- trione	-3.266	3/9 (33%)	-5.546	1/9 (11%)	-5.698	4/9 (44%)	-5.12	5/9 (56%)	-5.285	6/9 (67%)	-5.612	5/9 (56%)
Antioxidants	262-872-0	61617-00-3	1,3-dihydro-4(or 5)-methyl-2H-benzimidazole-2-thione, zinc salt	-5.851	3/9 (33%)	-5.818	1/9 (11%)	-5.957	3/9 (33%)	-5.724	3/9 (33%)	-6.371	2/9 (22%)	-5.94	2/9 (22%)
Antioxidants	402-860-6	110553-27-0	2,4-bis(octylthiomethyl)-6-methylphenol	-6.346	6/9 (67%)	-6.316	4/9 (44%)	-5.635	1/9 (11%)	-6.175	8/9 (89%)	-6.618	7/9 (78%)	-4.521	2/9 (22%)
Antioxidants	406-040-9	125643-61-0	reaction mass of isomers of: C7-9-alkyl 3-(3,5-di-tert-butyl-4-hydroxyphenyl)propionate	-6.421	1/9 (11%)	-6.894	3/9 (33%)	-6.508	5/9 (56%)	-4.84	5/9 (56%)	-6.008	5/9 (56%)	-4.427	6/9 (67%)
Antioxidants	500-051-3	26780-96-1	1,2-Dihydro-2,2,4-trimethylquinoline, oligomers	-6.564	6/9 (67%)	-6.522	2/9 (22%)	-5.112	1/9 (11%)	-6.59	9/9 (100%)	-6.836	2/9 (22%)	-6.191	5/9 (56%)
Nucleating agents	208-534-8	532-32-1	Sodium benzoate	-5.547	2/9 (22%)	-5.671	2/9 (22%)	-6.108	4/9 (44%)	-6.254	2/9 (22%)	-6.257	3/9 (33%)	-6.008	4/9 (44%)
Antistatic	204-393-1	120-40-1	N,N-bis(2-hydroxyethyl)dodecanamide	-6.107	6/9 (67%)	-5.978	4/9 (44%)	-5.894	6/9 (67%)	-6.194	7/9 (78%)	-5.998	5/9 (56%)	-6.218	3/9 (33%)
Antistatic	215-663-3	1338-39-2	Sorbitan laurate	-6.492	5/9 (56%)	-6.507	6/9 (67%)	-6.274	4/9 (44%)	-6.697	7/9 (78%)	-6.637	2/9 (22%)	-6.319	3/9 (33%)
Antistatic	246-807-3	25307-17-9	2,2'-(octadec-9-enylimino)bisethanol	-6.766	7/9 (78%)	-6.506	3/9 (33%)	-5.309	2/9 (22%)	-6.136	3/9 (33%)	-6.277	6/9 (67%)	-5.58	3/9 (33%)
Antistatic	250-705-4	31566-31-1	Stearic acid, monoester with glycerol	-6.218	6/9 (67%)	-6.331	6/9 (67%)	-6.103	2/9 (22%)	-5.841	2/9 (22%)	-6.67	6/9 (67%)	-5.732	2/9 (22%)
Antistatic	254-414-3	39322-78-6	Phosphoric acid, dodecyl ester, potassium salt	-6.248	2/9 (22%)	-6.655	3/9 (33%)	-5.452	1/9 (11%)	-6.204	2/9 (22%)	-6.524	1/9 (11%)	-6.456	2/9 (22%)
Antistatic	291-445-1	90411-68-0	Hexanoic acid, 2-ethyl-, C16-18-alkyl esters	-6.319	8/9 (89%)	-6.777	4/9 (44%)	-5.436	7/9 (78%)	-6.527	8/9 (89%)	-6.665	8/9 (89%)	-5.913	4/9 (44%)
Other functions	200-289-5	56-81-5	Glycerol	-3.918	3/9 (33%)	-3.564	2/9 (22%)	-3.799	2/9 (22%)	-4.063	2/9 (22%)	-3.881	1/9 (11%)	-4.228	4/9 (44%)
Other functions	200-312-9	57-10-3	Palmitic acid	-6.126	5/9 (56%)	-6.172	2/9 (22%)	-5.6	1/9 (11%)	-5.931	3/9 (33%)	-6.081	2/9 (22%)	-6.498	4/9 (44%)
Other functions	200-313-4	57-11-4	Stearic acid	-6.447	2/9 (22%)	-6.14	7/9 (78%)	-5.799	2/9 (22%)	-6.09	3/9 (33%)	-6.088	4/9 (44%)	-6.605	2/9 (22%)
Other functions	204-009-2	112-84-5	(Z)-docos-13-enamide	-6.713	4/9 (44%)	-6.981	1/9 (11%)	-5.572	2/9 (22%)	-5.861	5/9 (56%)	-7.073	5/9 (56%)	-6.298	3/9 (33%)
Other functions	204-528-4	122-20-3	1,1',1''-nitrilotripropan-2-ol	-4.768	5/9 (56%)	-5.109	7/9 (78%)	-4.839	1/9 (11%)	-4.753	6/9 (67%)	-5.212	6/9 (67%)	-4.948	7/9 (78%)
Other functions	204-650-8	123-77-3	Azodicarbonamide	-5.01	2/9 (22%)	-4.61	3/9 (33%)	-4.697	3/9 (33%)	-4.797	2/9 (22%)	-4.929	2/9 (22%)	-5.596	2/9 (22%)
Other functions	204-693-2	124-26-5	octadecanamide	-6.57	6/9 (67%)	-6.27	4/9 (44%)	-5.975	4/9 (44%)	-6.387	8/9 (89%)	-6.053	5/9 (56%)	-6.848	3/9 (33%)
Other functions	205-582-1	143-07-7	Lauric acid	-5.52	5/9 (56%)	-5.488	3/9 (33%)	-5.402	3/9 (33%)	-5.448	6/9 (67%)	-6.074	1/9 (11%)	-5.905	4/8 (50%)
Other functions	210-826-5	624-03-3	Ethane-1,2-diyl palmitate	-6.697	6/9 (67%)	-6.508	8/9 (89%)	-5.151	1/9 (11%)	-6.464	9/9 (100%)	-5.435	1/9 (11%)	-4.126	4/9 (44%)
Other functions	215-183-4	1310-65-2	Lithium hydroxide	-6.325	3/9 (33%)	-6.263	3/9 (33%)	-5.491	1/9 (11%)	-6.442	3/9 (33%)	-6.304	3/9 (33%)	-7.633	2/9 (22%)
Other functions	215-664-9	1338-41-6	Sorbitan stearate	-6.426	2/9 (22%)	-7.008	8/9 (89%)	-5.91	4/9 (44%)	-6.597	7/9 (78%)	-6.808	7/9 (78%)	-5.158	3/9 (33%)
Other functions	222-981-6	3687-46-5	Decyl oleate	-6.229	2/9 (22%)	-6.93	6/9 (67%)	-5.334	3/9 (33%)	-6.608	9/9 (100%)	-6.614	9/9 (100%)	-5.318	2/9 (22%)
Other functions	229-912-9	6834-92-0	Disodium metasilicate	-6.259	5/9 (56%)	-5.971	2/9 (22%)	-5.76	3/9 (33%)	-6.118	2/9 (22%)	-6.198	2/9 (22%)	-4.803	2/9 (22%)
Other functions	233-226-5	10094-45-8	(Z)-N-octadecyldocos-13-enamide	-7.13	9/9 (100%)	-6.672	2/9 (22%)	-5.121	3/9 (33%)	-6.773	9/9 (100%)	-4.25	2/9 (22%)	-5.089	3/9 (33%)
Other functions	245-442-7	23128-74-7	N,N'-hexane-1,6-diylbis[3-(3,5-di-tert-butyl-4-hydroxyphenylpropionamide]	-4.713	1/9 (11%)	-4.379	2/9 (22%)	-4.54	4/9 (44%)	-4.74	1/9 (11%)	-5.418	2/9 (22%)	-5.074	1/9 (11%)
Other functions	247-568-8	26266-57-9	Sorbitan palmitate	-6.252	5/9 (56%)	-6.697	9/9 (100%)	-6.103	4/9 (44%)	-6.362	7/9 (78%)	-6.521	8/9 (89%)	-6.64	2/9 (22%)
Other functions	249-862-1	29806-73-3	2-ethylhexyl palmitate	-6.007	2/9 (22%)	-6.109	1/9 (11%)	-6.371	4/9 (44%)	-6.003	3/9 (33%)	-6.275	2/9 (22%)	-6.158	2/9 (22%)
Other functions	262-967-7	61788-32-7	Terphenyl, hydrogenated	-8.451	7/9 (78%)	-9.144	4/9 (44%)	-8.261	7/9 (78%)	-8.736	5/9 (56%)	-8.069	5/9 (56%)	-6.697	8/9 (89%)
Other functions	266-928-5	67701-03-5	Fatty acids, C16-18	-6.466	3/9 (33%)	-6.168	4/9 (44%)	-5.536	3/9 (33%)	-5.927	7/9 (78%)	-6.007	4/9 (44%)	-6.611	3/9 (33%)
Other functions	267-021-7	67762-52-1	Fatty acids, C5-9, hexaesters with dipentaerythritol	-5.604	6/9 (67%)	-5.424	3/9 (33%)	-5.887	5/9 (56%)	-5.891	9/9 (100%)	-6.009	6/9 (67%)	-6.061	5/9 (56%)
Other functions	276-719-0	72576-80-8	Isooctadecyl palmitate	-6.42	8/9 (89%)	-6.527	1/9 (11%)	-5.226	2/9 (22%)	-6.505	9/9 (100%)	-5.565	8/9 (89%)	-4.776	5/9 (56%)
Other functions	285-206-0	85049-36-1	Fatty acids, C16-18 and C18-unsatd., Et esters	-6.747	3/9 (33%)	-6.474	5/9 (56%)	-5.587	4/9 (44%)	-6.375	7/9 (78%)	-6.192	6/9 (67%)	-6.233	4/9 (44%)
Other functions	285-207-6	85049-37-2	Fatty acids, C16-18 and C18-unsatd., 2-ethylhexyl esters	-6.347	8/9 (89%)	-7.002	9/9 (100%)	-5.785	3/9 (33%)	-6.581	7/9 (78%)	-6.955	7/9 (78%)	-5.363	1/9 (11%)
Other functions	286-490-9	85251-77-0	Glycerides, C16-18 mono- and di-	-6.503	9/9 (100%)	-6.381	8/9 (89%)	-5.01	1/9 (11%)	-6.359	9/9 (100%)	-5.081	2/9 (22%)	-4.399	3/9 (33%)
Other functions	292-932-1	91031-31-1	Fatty acids, C16-18, esters with ethylene glycol	-6.62	6/9 (67%)	-6.599	2/9 (22%)	-5.103	2/9 (22%)	-6.637	3/9 (33%)	-4.784	2/9 (22%)	-5.292	2/9 (22%)
Other functions	292-951-5	91031-48-0	Fatty acids, C16-18, 2-ethylhexyl esters	-6.482	8/9 (89%)	-6.658	9/9 (100%)	-5.41	7/9 (78%)	-6.41	9/9 (100%)	-6.615	9/9 (100%)	-4.465	2/9 (22%)
Other functions	295-118-4	91844-53-0	Sorbitan, octanoate (2:3)	-5.965	4/9 (44%)	-6.006	2/9 (22%)	-6.059	5/9 (56%)	-6.262	8/9 (89%)	-6.169	2/9 (22%)	-6.243	5/9 (56%)
Other functions	411-220-5	134701-20-5	2,4-dimethyl-6-(1-methyl-pentadecyl)phenol	-6.67	9/9 (100%)	-7.276	4/9 (44%)	-6.449	4/9 (44%)	-6.13	8/9 (89%)	-6.796	6/9 (67%)	-5.887	4/9 (44%)

## Sheet: TS6
Table S6. Summary of Molecular Docking Results by Plastic Additive Functional Category
Values are reported as mean ± standard deviation (SD), with ranges shown in parentheses (minimum to maximum binding affinity, kcal/mol).
Chemical type of function	Number of substances	Human ERα agonist	Human ERα antagonist	C. elegans NHR-14	Human AR agonist	Human AR antagonist	C. elegans NHR-69
Plasticizers	46	-6.18±1.25 (-8.52 to -1.63)	-6.34±1.29 (-8.85 to -1.64)	-5.86±1.21 (-7.99 to -1.83)	-6.19±1.25 (-8.58 to -1.44)	-6.20±1.34 (-8.55 to -1.66)	-5.62±1.33 (-8.05 to -1.83)
Flame retardants	26	-5.48±1.01 (-7.62 to -4.14)	-5.88±0.95 (-8.02 to -4.26)	-5.46±1.03 (-8.62 to -4.12)	-5.44±0.89 (-7.65 to -4.33)	-5.71±0.96 (-7.95 to -4.45)	-5.78±0.89 (-7.72 to -3.97)
Light stabilizers	12	-6.00±1.31 (-7.86 to -3.25)	-7.53±1.18 (-9.55 to -5.15)	-7.40±1.10 (-8.77 to -5.30)	-6.19±1.21 (-7.80 to -3.98)	-6.78±1.18 (-8.34 to -4.98)	-6.30±0.82 (-7.58 to -4.92)
Heat stabilizers	9	-6.47±1.22 (-8.13 to -4.30)	-6.64±1.38 (-8.73 to -4.71)	-6.60±0.92 (-7.87 to -5.07)	-6.56±1.10 (-8.03 to -4.64)	-6.75±1.32 (-8.31 to -4.39)	-5.83±0.67 (-6.96 to -4.93)
Other stabilizers	11	-5.79±1.26 (-7.64 to -3.45)	-5.85±1.21 (-7.14 to -3.38)	-5.63±1.09 (-7.40 to -3.82)	-5.76±1.48 (-8.58 to -3.61)	-5.54±1.37 (-8.13 to -3.53)	-5.72±1.25 (-8.08 to -3.58)
Antioxidants	23	-5.21±1.67 (-7.80 to -1.45)	-6.07±1.14 (-8.78 to -3.59)	-5.75±0.78 (-7.63 to -4.06)	-5.34±1.53 (-10.71 to -3.76)	-5.39±1.20 (-9.31 to -4.04)	-5.27±1.00 (-7.79 to -3.88)
Nucleating agents	1	-5.55	-5.67	-6.11	-6.25	-6.26	-6.01
Antistatic	6	-6.36±0.24 (-6.77 to -6.11)	-6.46±0.28 (-6.78 to -5.98)	-5.74±0.40 (-6.27 to -5.31)	-6.27±0.30 (-6.70 to -5.84)	-6.46±0.27 (-6.67 to -6.00)	-6.04±0.35 (-6.46 to -5.58)
Other functions	28	-6.19±0.85 (-8.45 to -3.92)	-6.23±1.03 (-9.14 to -3.56)	-5.56±0.78 (-8.26 to -3.80)	-6.12±0.85 (-8.74 to -4.06)	-5.98±0.89 (-8.07 to -3.88)	-5.68±0.91 (-7.63 to -4.13)

## Sheet: TS7
Table S7. Regulatory status of plastic additives in EU, US, Korea, and Japan
Chemical information				EU				US		Korea				Japan
Usetype	EC number	CAS number	Substance name	Registration, Evaluation, Authorisation and Restriction of Chemicals (REACH)			ECHA ED Assessment	EPA Toxic Substance Control Act (TSCA)	EPA Endocrine Disruptor Screening Program (EDSP)	Industrial Safety and Health Act (ISHA)		Chemical Substances Control Act (CCA)		Chemical Substances Control Law (CSCL)
				Authorisation (REACH Annex XIV)	Restriction (REACH Annex XVII)	Substances of Very High Concern (SVHC)	Endocrine disruptor assessment list	Priority chemicals	Tier 1 & 2 screening list	Permission required	Prohibited	Hazardous chemical substances	Substances requiring intensive control	Class I Specified Chemical Substances	Class II Specified Chemical Substances
Antioxidants	219-702-5	2500-88-1	1-(octadecyldisulfanyl)octadecane	No	No	No	No	No	No	No	No	No	No	No	No
Other functions	262-967-7	61788-32-7	Terphenyl, hydrogenated	No	No	Yes (vPvB)	No	No	No	No	No	No	Yes	No	No
Plasticizers	204-112-2	115-86-6	Triphenyl phosphate	No	No	Yes (endocrine disrupting properties - environment)	Yes (environment & human health)	Yes (Final scope Aug 2020)	No	No	No	Yes	No	No	No
Light stabilizer	219-470-5	2440-22-4	2-(benzotriazol-2-yl)-4-methylphenol (UV-P)	No	No	No	No	No	No	No	No	No	No	No	No
Heat stabilizers	202-908-4	101-02-0	Triphenyl phosphite	No	No	No	No	No	No	No	No	Yes	No	No	No
Other stabilizer	204-398-9	120-46-7	1,3-diphenylpropane-1,3-dione	No	No	No	No	No	No	No	No	No	No	No	No
Plasticizers	224-081-9	4196-89-8	(3-benzoyloxy-2,2-dimethylpropyl) benzoate	No	No	No	No	No	No	No	No	No	No	No	No
Light stabilizer	217-421-2	1843-05-6	(2-hydroxy-4-octoxyphenyl)-phenylmethanone (BP-12)	No	No	No	No	No	No	No	No	No	No	No	No
Plasticizers	248-258-5	27138-31-4	1-(2-benzoyloxypropoxy)propan-2-yl benzoate	No	No	No	No	No	No	No	No	No	No	No	No
Plasticizer	204-407-6	120-55-8	2-(2-benzoyloxyethoxy)ethyl benzoate (DEGDB)	No	No	No	No	No	No	No	No	No	No	No	No

## Sheet: TS8
Table S8. Detailed literature evidence of endocrine-related activities for selected chemicals identified in docking analysis.
Chemical				Finding				Source
Usetype	EC number	CAS number	Substance	Endpoint	Assay type	Outcome	Description	Title	Link	Ref
Light stabilizer	219-470-5	2440-22-4	2-(benzotriazol-2-yl)-4-methylphenol (UV-P)	ER agonist	MVLN assay (human ERα reporter gene assay)	Active	Exhibited strongest estrogenic activity among tested BUVs; indicates high ERα activation potential.	Estrogenic activity of benzotriazole UV stabilizers evaluated through in vitro assays and computational studies	https://doi.org/10.1016/j.scitotenv.2020.138549	Feng et al., 2020
				ER agonist (synergy)	MVLN assay + E2 co-exposure	Active	Synergistic luciferase induction with E2; suggests unexpectedly high estrogenic activity even at low concentrations.
				ER agonist (mechanism)	MVLN assay + ICI 182,780	Active	ER-dependent action blocked by ICI; provides mechanistic evidence for ER-mediated pathway.
				ERα/ERβ agonist	CHO-K1 reporter gene assay	Active	Identified as most potent among tested BUVs; potency ~10⁶-fold weaker than E2.	An analytical survey of benzotriazole UV stabilizers in plastic products and their endocrine-disrupting potential via human estrogen and androgen receptors	https://doi.org/10.1016/j.scitotenv.2021.149374	Sakuragi et al., 2021
				AR agonist	CHO-K1 reporter gene assay	Inactive	No AR agonist activity detected; confirms UV-P does not activate AR.
				AR antagonist	CHO-K1 reporter gene assay	Active	Suppressed DHT-induced AR activation; demonstrates AR antagonistic effect.
				ER agonist	YES assay (yeast)	Inactive	No significant activity detected; slight response at high concentration but not significant.	Benzotriazole UV-stabilizers and benzotriazole: Antiandrogenic activity in vitro and activation of aryl hydrocarbon receptor pathway in zebrafish eleuthero-embryos	https://doi.org/10.1016/j.scitotenv.2014.02.109	Fent et al., 2014
				ER-related genes	Zebrafish embryo in vivo (gene expression)	Inactive	No significant transcriptional changes; supports lack of in vivo estrogenic effects.
				AR agonist	YAS assay (yeast)	Inactive	No agonist activity detected; indicates absence of AR activation.
				AR antagonist	YAAS assay (yeast)	Active	Clear antiandrogenic activity; confirmed genuine AR antagonism rather than cytotoxicity.
				AR-related genes	Zebrafish embryo in vivo (gene expression)	Inactive	No significant gene expression changes; confirms lack of in vivo AR effects.
				ER binding	ER-ELISA (ER competitive binding, ±S9)	Inactive	No ER binding detected with or without rat liver S9 fraction (S9); indicates lack of ER interaction.	Estrogenic activity of 37 components of commercial sunscreen lotions evaluated by in vitro assays	https://doi.org/10.1016/j.tiv.2005.01.004	Morohoshi et al., 2005
				ER agonist	Yeast two-hybrid (agonist, ±S9)	Inactive	No agonist activity detected under any condition; confirms no ERα activation.
				ER antagonist	Yeast two-hybrid (antagonist, ±S9)	Inactive	No ER antagonistic activity detected; UV-P does not block ER signaling.
Light stabilizer	217-421-2	1843-05-6	Octabenzone (UV-531)	ER binding	ER-ELISA (ER competitive binding, ±S9)	Inactive	No binding affinity detected; inactive regardless of metabolic activation.
				ER agonist	Yeast two-hybrid (agonist, ±S9)	Inactive	No agonist activity observed; fails to activate ER signaling.
				ER antagonist	Yeast two-hybrid (antagonist, ±S9)	Inactive	No antiestrogenic activity detected; inactive across all conditions.
				ER agonist	YES assay (yeast, BP-12)	Inactive	No estrogenic activity observed; consistent with lack of 4-hydroxy substitution needed for ER binding.	Trace analysis of benzophenone-type UV filters in water and their effects on human estrogen and androgen receptors	https://doi.org/10.1016/j.jhazmat.2023.131617	Carstensen et al., 2023
				ER antagonist	YAES assay (yeast, BP-12)	Inactive	No antiestrogenic potential observed.
				AR agonist	YAS assay (yeast, BP-12)	Inactive	No androgenic activity observed.
				AR antagonist	YAAS assay (yeast, BP-12)	Inactive	No antiandrogenic activity detected.
				17β-HSD3 inhibition (testosterone synthesis)	HEK-293 assay (human 17β-HSD3 transfection)	Inactive	Very weak or no inhibition; minimal impact on testosterone formation.	The UV-filter benzophenone-1 inhibits 17β-hydroxysteroid dehydrogenase type 3: Virtual screening as a strategy to identify potential endocrine disrupting chemicals	https://doi.org/10.1016/j.bcp.2009.12.005	Nashev et al., 2010
				AR agonist activity	Reporter gene transactivation assay	Inactive	No agonist activity detected; does not activate AR signaling.
				AR antagonist activity	Reporter gene transactivation assay	Inactive	No antagonist activity observed; does not block AR signaling.
				ER agonism / antagonism	ToxCast HTS (in vitro)	Inactive	Inactive (AUC = 0); supports lack of estrogenic potential.	Predicting estrogen receptor activation by a group of substituted phenols: An integrated approach to testing and assessment case study	https://doi.org/10.1016/j.yrtph.2019.05.017	Webster et al., 2019
				ER binding prediction	QSAR models (CERAPP, OASIS TIMES, ACD Percepta)	Inactive	Mostly inactive or very weak binder; GSM analogues predicted weak–strong binding but inconsistent.
				ER binding potential	In silico alert (Derek Nexus)	Inactive	Analogue flagged for possible estrogenicity, but BP-12 itself not flagged.
				ER agonism	Uterotrophic assay (in vivo, read-across analogues)	Inactive	No in vivo data; nearest analogue inactive, other analogue weakly active only at high dose; overall evidence suggests BP-12 unlikely estrogenic.
				ER-related endocrine disruption	Weight of Evidence / Prioritization	Inactive	Hindered phenols like BP-12 considered unlikely estrogenic; deprioritized for further EDC testing.
				Inhibition of E1→E2 conversion	Enzyme assay (human placental 17β-HSD1)	Inactive	No inhibition at 100 µM; essentially inactive toward human 17β-HSD1.	Benzophenone UV-filters: Inhibition on human and rat 17β-hydroxysteroid dehydrogenase 1 - insights from 3D-QSAR and docking studies	https://doi.org/10.1016/j.jsbmb.2025.106739	Chen et al., 2025
				Inhibition of E1→E2 conversion	Enzyme assay (rat ovarian 17β-HSD1)	Active	IC₅₀ ≈ 31.12 µM, Kᵢ ≈ 26.16 µM; acts as a mixed/noncompetitive inhibitor with moderate potency in rats only.
Plasticizer	204-407-6	120-55-8	Oxydiethylene dibenzoate (DEGDB)	ER agonism	ER transactivation (OECD TG 455, HeLa-9903 cells)	Inactive	No activation observed; indicates no estrogenic activity.	Effects of consumer products chemicals ingredients and their mixtures on the estrogen receptor/androgen receptor transcriptional activation	https://doi.org/10.1016/j.chemosphere.2022.134866	Lee et al., 2022
				ER antagonism	ER transactivation (OECD TG 455, HeLa-9903 cells)	Inactive	No inhibition observed; indicates no anti-estrogenic effect.
				AR agonism	AR transactivation assay	Inactive	No activation observed; indicates no androgenic activity.
				AR antagonism	AR transactivation assay	Inactive	No inhibition observed; indicates no anti-androgenic effect.
Other stabilizer	204-398-9	120-46-7	1,3-diphenylpropane-1,3-dione	ER agonism	Uterotrophic assay (oral, OVX mouse)	Inactive	No uterine weight increase at any dose; inactive for estrogenic effect.	In vivo screening evaluation of 12 chemicals as candidate endocrine disruptors using ovariectomized mouse uterotrophic bioassay	https://doi.org/10.1016/j.yrtph.2025.105900	Igarashi et al., 2025
				ER antagonism	Uterotrophic assay (oral, with EE co-treatment)	Inactive	No inhibition of EE-induced uterine growth; inactive for antiestrogenic effect.
				ER agonism	Uterotrophic assay (subcutaneous, OVX mouse)	Inactive	No uterine weight increase at any dose; inactive for estrogenic effect.
				ER antagonism	Uterotrophic assay (subcutaneous, with EE co-treatment)	Active	Significant inhibition of EE-induced uterine growth with histological changes; active antiestrogenic effect.
				E2-induced proliferation suppression	Cell proliferation assay (MCF-7, liquid medium)	Active	1 µM inhibited E2-stimulated MCF-7 cell growth; confirms antiestrogenic activity.	Inhibition of estradiol-induced mammary proliferation by dibenzoylmethane through the E2-ER-ERE-dependent pathway	https://doi.org/10.1093/carcin/bgi199	Lin et al., 2006
				Anchorage-independent growth suppression	Colony formation assay (MCF-7, soft agar)	Active	Suppressed E2-driven colony formation in MCF-7 (~3-fold increase blocked); indicates inhibition of estrogen-dependent oncogenic growth.
				ER-dependent oncogene suppression (c-myc, bcl-2, Ha-ras, hTERT)	qRT-PCR (MCF-7 cells)	Active	Reduced E2-induced c-myc, bcl-2, Ha-ras, hTERT expression to basal; dose-dependent inhibition of ER-regulated gene activation.
				ER–ERE binding antagonism	ChIP assay (MCF-7 cells)	Active	Attenuated ER binding to EREs in c-myc, hTERT, bcl-2 by ≥50%; strong mechanistic evidence for ER antagonism.
				Mammary proliferation suppression	In vivo BrdU incorporation (immature Sencar mice)	Active	Reduced E2-induced BrdU incorporation in mouse mammary gland by 52%; comparable to tamoxifen in vivo.
				AR suppression (protein level)	Western blot (LNCaP cells)	Active	Dose-dependent decrease of AR protein in LNCaP; confirms suppression at protein level.	Suppression of Androgen Receptor Expression by Dibenzoylmethane as a Therapeutic Objective in Advanced Prostate Cancer	https://ar.iiarjournals.org/content/27/3B/1483.short	Jackson et al., 2007
				AR suppression (protein synthesis)	Immunoprecipitation (LNCaP)	Active	Reduced AR protein synthesis within 8 h in LNCaP; indicates rapid inhibition of AR production.
				AR suppression in AR-transfected line	Western blot (PC-3 AR cells)	Active	Reduced AR protein also in PC-3 AR-transfected line; effect not limited to LNCaP.
				AR suppression (mRNA level)	Northern blot (LNCaP cells)	Active	Decreased AR mRNA in LNCaP; suppression occurs at transcriptional level.
				AR binding affinity	Binding assay (AR, vs. R1881)	Inactive	Weak/non-competitive binding to AR vs. R1881; suppression independent of direct ligand binding.
				AR downstream suppression	PSA measurement (LNCaP cells)	Active	Reduced PSA expression and secretion in LNCaP in a dose-dependent manner; confirms functional inhibition of AR signaling.
Antioxidants	219-702-5	2500-88-1	Di-octadecyl-disulphide	No related documents found.
Other functions	262-967-7	61788-32-7	Terphenyl, hydrogenated	No related documents found.
Plasticizers	204-112-2	115-86-6	Triphenyl phosphate	Excluded from literature review as already confirmed as an endocrine disruptor (SVHC Candidate List for endocrine disrupting properties, Nov 2024; ECHA ED assessment positive, May 2023)
Heat stabilizers	202-908-4	101-02-0	Triphenyl phosphite	No related documents found.
Plasticizers	224-081-9	4196-89-8	1,3-Propanediol, 2,2-dimethyl-, 1,3-dibenzoate	No related documents found.
Plasticizers	248-258-5	27138-31-4	Oxydipropyl dibenzoate	No related documents found.
